# Supplementary material for: Many-body theory of positron binding to polyatomic molecules
Source: Nature. 2022 Jun 22;606(7915):688–93. doi: 10.1038/s41586-022-04703-3 (PMC9217750; doi:10.1038/s41586-022-04703-3)
Supplement: Supplementary file 1 — Source Data Fig. 2 [file 41586_2022_4703_MOESM1_ESM.xlsx]

## Sheet: Sheet1
Fig. a					Fig. b						Fig. b-l GEOMETRIES in Angstrom (atomic charge; X, Y, Z coordinates in Angstrom)
MBT (this work)					Black curve			Red curve			LiH
@type	xydxdy				-10	0.0004563		-10	0.0001939		1	0	0	1.606
75	63	10	17		-9.953	0.0004582		-9.953	0.0001966		3	0	0	0
88	89	10	8		-9.906	0.0004601		-9.906	0.0001992
118	108	10	8		-9.858	0.0004621		-9.858	0.0002019		Formaldehyde
174	152	10	14		-9.811	0.0004641		-9.811	0.0002045		8	0	0	0.660626
200	189	10	11		-9.764	0.0004661		-9.764	0.0002072		6	0	0	-0.516062
180	207	10	12		-9.717	0.0004681		-9.717	0.00021		1	0	0.926883	-1.09432
245	243	10	13		-9.669	0.0004701		-9.669	0.0002127		1	0	-0.926883	-1.09432
					-9.622	0.0004721		-9.622	0.0002155
					-9.575	0.0004741		-9.575	0.0002183		Acetonitrile
CI					-9.527	0.0004762		-9.527	0.0002211		6	0	0	-1.95819
@type	xy				-9.48	0.0004783		-9.48	0.000224		6	0	0	-0.49919
180	136				-9.433	0.0004804		-9.433	0.0002269		7	0	0	0.66981
245	164				-9.386	0.0004825		-9.386	0.0002299		1	0.901834	0.512107	-2.32485
174	96				-9.338	0.0004847		-9.338	0.0002329		1	-0.894413	0.524958	-2.32486
118	58				-9.291	0.0004869		-9.291	0.0002359		1	-0.00742174	-1.03706	-2.32486
88	55				-9.244	0.0004891		-9.244	0.000239
75	0				-9.196	0.0004914		-9.196	0.0002421		Propionitrile
					-9.149	0.0004937		-9.149	0.0002453		6	0.693189	1.22346	-2.00681
APMO					-9.102	0.0004961		-9.102	0.0002485		6	-0.00132685	-0.00175738	-1.44887
@type	xy				-9.055	0.0004984		-9.055	0.0002518		6	0	0	0
180	65				-9.007	0.0005009		-9.007	0.0002552		7	0	0	1.15906
174	36				-8.96	0.0005033		-8.96	0.0002586		1	0.202975	2.15245	-1.68822
88	16				-8.913	0.0005059		-8.913	0.000262		1	0.682408	1.20511	-3.1042
					-8.865	0.0005085		-8.865	0.0002656		1	1.7422	1.27994	-1.68866
					-8.818	0.0005111		-8.818	0.0002692		1	0.492181	-0.931396	-1.79707
					-8.771	0.0005138		-8.771	0.0002729		1	-1.05263	-0.0552688	-1.79654
					-8.724	0.0005165		-8.724	0.0002767
					-8.676	0.0005193		-8.676	0.0002806		Acetone
					-8.629	0.0005222		-8.629	0.0002845		8	0	0	1.36995
					-8.582	0.0005252		-8.582	0.0002886		6	0	0	0.183223
					-8.535	0.0005282		-8.535	0.0002927		6	0	1.28727	-0.612779
					-8.487	0.0005313		-8.487	0.000297		6	0	-1.28727	-0.612786
					-8.44	0.0005344		-8.44	0.0003013		1	0	2.13305	0.0606867
					-8.393	0.0005377		-8.393	0.0003058		1	0	-2.13305	0.0606746
					-8.345	0.000541		-8.345	0.0003104		1	-0.875382	1.33014	-1.255
					-8.298	0.0005444		-8.298	0.000315		1	0.875382	1.33014	-1.255
					-8.251	0.0005478		-8.251	0.0003198		1	0.875382	-1.33014	-1.25501
					-8.204	0.0005514		-8.204	0.0003248		1	-0.875382	-1.33014	-1.25501
					-8.156	0.000555		-8.156	0.0003298
					-8.109	0.0005587		-8.109	0.000335		Propanal
					-8.062	0.0005625		-8.062	0.0003403		1	0.844628	0.432697	-0.550024
					-8.014	0.0005664		-8.014	0.0003458		6	0	0	0
					-7.967	0.0005704		-7.967	0.0003514		8	0	0	1.18241
					-7.92	0.0005744		-7.92	0.0003571		6	-1.09475	-0.560831	-0.866032
					-7.873	0.0005786		-7.873	0.000363		1	-1.42096	0.243901	-1.52126
					-7.825	0.0005828		-7.825	0.000369		1	-0.632218	-1.29573	-1.52126
					-7.778	0.0005871		-7.778	0.0003752		6	-2.26259	-1.15911	-0.0980927
					-7.731	0.0005915		-7.731	0.0003815		1	-3.00795	-1.54095	-0.784703
					-7.683	0.000596		-7.683	0.000388		1	-2.72982	-0.417483	0.536056
					-7.636	0.0006005		-7.636	0.0003947		1	-1.93366	-1.97159	0.536056
					-7.589	0.0006052		-7.589	0.0004015
					-7.542	0.0006099		-7.542	0.0004085		Acetaldehyde
					-7.494	0.0006147		-7.494	0.0004157		1	1.16713	0.95044	-1.4966
					-7.447	0.0006195		-7.447	0.000423		6	0.32769	1.18986	-0.852793
					-7.4	0.0006245		-7.4	0.0004304		1	0.563831	2.04634	-0.240204
					-7.352	0.0006295		-7.352	0.0004381		1	-0.516207	1.41428	-1.49619
					-7.305	0.0006345		-7.305	0.0004459		6	-1.05568e-05	2.64304e-05	0.000367562
					-7.258	0.0006397		-7.258	0.0004539		1	-0.252078	-0.914505	-0.549238
					-7.211	0.0006449		-7.211	0.0004621		8	0.000125	0.000378881	1.18065
					-7.163	0.0006501		-7.163	0.0004704
					-7.116	0.0006554		-7.116	0.0004789		Formamide
					-7.069	0.0006607		-7.069	0.0004876		6	-0.00265872	0.0323539	0
					-7.021	0.0006661		-7.021	0.0004965		8	0.0384183	1.21781	0
					-6.974	0.0006715		-6.974	0.0005055		7	-1.13211	-0.699068	0
					-6.927	0.0006769		-6.927	0.0005147		1	0.899834	-0.580584	0
					-6.88	0.0006824		-6.88	0.0005241		1	-1.1026	-1.68693	0
					-6.832	0.0006878		-6.832	0.0005336		1	-2.01071	-0.240277	0
					-6.785	0.0006933		-6.785	0.0005433
					-6.738	0.0006988		-6.738	0.0005532		CS2
					-6.69	0.0007043		-6.69	0.0005632		16	0	0	-1.5422
					-6.643	0.0007098		-6.643	0.0005735		6	0	0	0
					-6.596	0.0007153		-6.596	0.0005838		16	0	0	1.5422
					-6.549	0.0007208		-6.549	0.0005944
					-6.501	0.0007262		-6.501	0.0006051		CSe2
					-6.454	0.0007316		-6.454	0.0006159		34	0	0	-1.6811
					-6.407	0.000737		-6.407	0.000627		34	0	0	1.6811
					-6.36	0.0007424		-6.36	0.0006382		6	0	0	0
					-6.312	0.0007477		-6.312	0.0006495
					-6.265	0.000753		-6.265	0.000661		Benzene
					-6.218	0.0007582		-6.218	0.0006727		6	0	1.38287	0
					-6.17	0.0007634		-6.17	0.0006845		6	1.1976	0.691434	0
					-6.123	0.0007685		-6.123	0.0006964		6	1.1976	-0.691434	0
					-6.076	0.0007736		-6.076	0.0007086		6	0	-1.38287	0
					-6.029	0.0007786		-6.029	0.0007208		6	-1.1976	-0.691434	0
					-5.981	0.0007835		-5.981	0.0007333		6	-1.1976	0.691434	0
					-5.934	0.0007884		-5.934	0.0007459		1	0	2.45616	0
					-5.887	0.0007932		-5.887	0.0007586		1	2.1271	1.22809	0
					-5.839	0.000798		-5.839	0.0007715		1	2.1271	-1.22809	0
					-5.792	0.0008027		-5.792	0.0007845		1	0	-2.45616	0
					-5.745	0.0008073		-5.745	0.0007977		1	-2.1271	-1.22809	0
					-5.698	0.0008118		-5.698	0.0008111		1	-2.1271	1.22809	0
					-5.65	0.0008163		-5.65	0.0008246
					-5.603	0.0008207		-5.603	0.0008383
					-5.556	0.0008251		-5.556	0.0008522
					-5.508	0.0008294		-5.508	0.0008662
					-5.461	0.0008337		-5.461	0.0008804
					-5.414	0.0008379		-5.414	0.0008947
					-5.367	0.0008421		-5.367	0.0009093
					-5.319	0.0008462		-5.319	0.000924
					-5.272	0.0008504		-5.272	0.0009388
					-5.225	0.0008545		-5.225	0.0009539
					-5.177	0.0008585		-5.177	0.0009691
					-5.13	0.0008626		-5.13	0.0009846
					-5.083	0.0008667		-5.083	0.0010002
					-5.036	0.0008708		-5.036	0.001016
					-4.988	0.0008749		-4.988	0.0010321
					-4.941	0.0008791		-4.941	0.0010483
					-4.894	0.0008833		-4.894	0.0010647
					-4.846	0.0008875		-4.846	0.0010814
					-4.799	0.0008918		-4.799	0.0010982
					-4.752	0.0008962		-4.752	0.0011153
					-4.705	0.0009006		-4.705	0.0011326
					-4.657	0.0009051		-4.657	0.0011501
					-4.61	0.0009097		-4.61	0.0011679
					-4.563	0.0009144		-4.563	0.0011859
					-4.515	0.0009192		-4.515	0.0012041
					-4.468	0.0009242		-4.468	0.0012226
					-4.421	0.0009292		-4.421	0.0012414
					-4.374	0.0009344		-4.374	0.0012603
					-4.326	0.0009397		-4.326	0.0012796
					-4.279	0.0009451		-4.279	0.0012991
					-4.232	0.0009507		-4.232	0.0013189
					-4.185	0.0009564		-4.185	0.001339
					-4.137	0.0009622		-4.137	0.0013593
					-4.09	0.0009682		-4.09	0.00138
					-4.043	0.0009743		-4.043	0.001401
					-3.995	0.0009806		-3.995	0.0014222
					-3.948	0.000987		-3.948	0.0014438
					-3.901	0.0009935		-3.901	0.0014658
					-3.854	0.0010002		-3.854	0.001488
					-3.806	0.001007		-3.806	0.0015107
					-3.759	0.0010139		-3.759	0.0015337
					-3.712	0.0010209		-3.712	0.001557
					-3.664	0.0010281		-3.664	0.0015808
					-3.617	0.0010353		-3.617	0.001605
					-3.57	0.0010426		-3.57	0.0016296
					-3.523	0.00105		-3.523	0.0016547
					-3.475	0.0010574		-3.475	0.0016802
					-3.428	0.001065		-3.428	0.0017062
					-3.381	0.0010725		-3.381	0.0017327
					-3.333	0.0010801		-3.333	0.0017597
					-3.286	0.0010877		-3.286	0.0017873
					-3.239	0.0010953		-3.239	0.0018153
					-3.192	0.0011029		-3.192	0.001844
					-3.144	0.0011104		-3.144	0.0018731
					-3.097	0.001118		-3.097	0.0019029
					-3.05	0.0011255		-3.05	0.0019332
					-3.002	0.0011329		-3.002	0.0019641
					-2.955	0.0011402		-2.955	0.0019956
					-2.908	0.0011475		-2.908	0.0020277
					-2.861	0.0011546		-2.861	0.0020604
					-2.813	0.0011617		-2.813	0.0020936
					-2.766	0.0011686		-2.766	0.0021274
					-2.719	0.0011753		-2.719	0.0021617
					-2.671	0.0011819		-2.671	0.0021965
					-2.624	0.0011883		-2.624	0.0022318
					-2.577	0.0011946		-2.577	0.0022675
					-2.53	0.0012006		-2.53	0.0023036
					-2.482	0.0012064		-2.482	0.0023401
					-2.435	0.001212		-2.435	0.0023769
					-2.388	0.0012173		-2.388	0.0024139
					-2.34	0.0012224		-2.34	0.0024512
					-2.293	0.0012272		-2.293	0.0024885
					-2.246	0.0012318		-2.246	0.0025259
					-2.199	0.001236		-2.199	0.0025633
					-2.151	0.00124		-2.151	0.0026007
					-2.104	0.0012436		-2.104	0.0026379
					-2.057	0.0012469		-2.057	0.0026749
					-2.01	0.0012499		-2.01	0.0027117
					-1.962	0.0012526		-1.962	0.0027481
					-1.915	0.001255		-1.915	0.0027842
					-1.868	0.001257		-1.868	0.0028199
					-1.82	0.0012587		-1.82	0.0028552
					-1.773	0.00126		-1.773	0.00289
					-1.726	0.0012611		-1.726	0.0029243
					-1.679	0.0012618		-1.679	0.0029581
					-1.631	0.0012622		-1.631	0.0029914
					-1.584	0.0012623		-1.584	0.0030242
					-1.537	0.0012621		-1.537	0.0030566
					-1.489	0.0012616		-1.489	0.0030883
					-1.442	0.0012608		-1.442	0.0031196
					-1.395	0.0012598		-1.395	0.0031502
					-1.348	0.0012583		-1.348	0.0031801
					-1.3	0.0012566		-1.3	0.0032093
					-1.253	0.0012545		-1.253	0.0032376
					-1.206	0.001252		-1.206	0.0032649
					-1.158	0.001249		-1.158	0.0032908
					-1.111	0.0012455		-1.111	0.0033151
					-1.064	0.0012414		-1.064	0.0033377
					-1.017	0.0012367		-1.017	0.0033581
					-0.969	0.0012311		-0.969	0.0033762
					-0.922	0.0012248		-0.922	0.0033917
					-0.875	0.0012177		-0.875	0.0034044
					-0.827	0.0012097		-0.827	0.0034144
					-0.78	0.0012008		-0.78	0.0034216
					-0.733	0.001191		-0.733	0.003426
					-0.686	0.0011802		-0.686	0.0034274
					-0.638	0.0011682		-0.638	0.0034254
					-0.591	0.001155		-0.591	0.0034196
					-0.544	0.00114		-0.544	0.0034086
					-0.496	0.0011229		-0.496	0.0033907
					-0.449	0.0011028		-0.449	0.0033634
					-0.402	0.0010789		-0.402	0.0033233
					-0.355	0.0010499		-0.355	0.0032665
					-0.307	0.0010147		-0.307	0.0031891
					-0.26	0.0009724		-0.26	0.0030882
					-0.213	0.000922		-0.213	0.0029615
					-0.165	0.000863		-0.165	0.0028078
					-0.118	0.0007956		-0.118	0.0026304
					-0.071	0.0007199		-0.071	0.0024311
					-0.024	0.0006376		-0.024	0.0022196
					0.024	0.0006835		0.024	0.0024114
					0.071	0.0008594		0.071	0.0030137
					0.118	0.0010341		0.118	0.0036253
					0.165	0.0012087		0.165	0.0042485
					0.213	0.0013853		0.213	0.0048895
					0.26	0.0015646		0.26	0.0055497
					0.307	0.0017476		0.307	0.0062311
					0.355	0.0019344		0.355	0.0069334
					0.402	0.002125		0.402	0.0076554
					0.449	0.002319		0.449	0.0083953
					0.496	0.0025162		0.496	0.0091516
					0.544	0.0027165		0.544	0.0099229
					0.591	0.0029195		0.591	0.0107081
					0.638	0.0031252		0.638	0.0115067
					0.686	0.0033335		0.686	0.0123184
					0.733	0.0035447		0.733	0.0131437
					0.78	0.0037588		0.78	0.0139827
					0.827	0.0039757		0.827	0.0148357
					0.875	0.0041956		0.875	0.0157027
					0.922	0.0044183		0.922	0.0165831
					0.969	0.0046436		0.969	0.017476
					1.017	0.0048712		1.017	0.0183801
					1.064	0.0051005		1.064	0.0192935
					1.111	0.005331		1.111	0.0202138
					1.158	0.0055621		1.158	0.0211384
					1.206	0.0057929		1.206	0.022064
					1.253	0.0060227		1.253	0.0229873
					1.3	0.0062505		1.3	0.0239045
					1.348	0.0064754		1.348	0.0248118
					1.395	0.0066966		1.395	0.0257054
					1.442	0.006913		1.442	0.0265814
					1.489	0.0071239		1.489	0.0274363
					1.537	0.0073285		1.537	0.0282668
					1.584	0.0075263		1.584	0.0290702
					1.631	0.0077167		1.631	0.0298441
					1.679	0.0078994		1.679	0.0305869
					1.726	0.0080743		1.726	0.0312976
					1.773	0.0082413		1.773	0.0319755
					1.82	0.0084005		1.82	0.0326203
					1.868	0.0085521		1.868	0.033232
					1.915	0.0086961		1.915	0.0338105
					1.962	0.0088324		1.962	0.034355
					2.01	0.0089609		2.01	0.0348644
					2.057	0.0090812		2.057	0.0353364
					2.104	0.0091923		2.104	0.0357675
					2.151	0.0092932		2.151	0.0361532
					2.199	0.0093825		2.199	0.0364879
					2.246	0.0094585		2.246	0.0367652
					2.293	0.0095198		2.293	0.0369786
					2.34	0.0095646		2.34	0.0371222
					2.388	0.009592		2.388	0.0371916
					2.435	0.0096015		2.435	0.0371847
					2.482	0.0095936		2.482	0.0371031
					2.53	0.0095699		2.53	0.0369526
					2.577	0.0095335		2.577	0.0367439
					2.624	0.0094886		2.624	0.036493
					2.671	0.0094412		2.671	0.0362208
					2.719	0.009398		2.719	0.0359528
					2.766	0.0093671		2.766	0.0357176
					2.813	0.0093568		2.813	0.0355461
					2.861	0.0093755		2.861	0.0354688
					2.908	0.0094313		2.908	0.0355146
					2.955	0.0095312		2.955	0.0357086
					3.002	0.0096807		3.002	0.0360703
					3.05	0.0098834		3.05	0.0366125
					3.097	0.0101412		3.097	0.0373402
					3.144	0.0104535		3.144	0.0382504
					3.192	0.0108179		3.192	0.0393325
					3.239	0.0112299		3.239	0.0405692
					3.286	0.0116839		3.286	0.0419374
					3.333	0.0121729		3.333	0.0434108
					3.381	0.0126896		3.381	0.0449605
					3.428	0.0132266		3.428	0.0465581
					3.475	0.0137767		3.475	0.0481762
					3.523	0.0143335		3.523	0.0497906
					3.57	0.0148917		3.57	0.0513806
					3.617	0.0154468		3.617	0.0529295
					3.664	0.0159953		3.664	0.0544246
					3.712	0.0165346		3.712	0.0558567
					3.759	0.017063		3.759	0.0572203
					3.806	0.01758		3.806	0.0585145
					3.854	0.018087		3.854	0.0597437
					3.901	0.0185836		3.901	0.0609085
					3.948	0.0190632		3.948	0.0619909
					3.995	0.0195158		3.995	0.0629624
					4.043	0.0199395		4.043	0.0638195
					4.09	0.0203437		4.09	0.0645917
					4.137	0.020738		4.137	0.0653085
					4.185	0.0211245		4.185	0.0659781
					4.232	0.021502		4.232	0.066598
					4.279	0.0218696		4.279	0.0671666
					4.326	0.0222271		4.326	0.0676844
					4.374	0.0225744		4.374	0.0681526
					4.421	0.0229113		4.421	0.0685713
					4.468	0.0232375		4.468	0.0689404
					4.515	0.0235523		4.515	0.0692593
					4.563	0.0238553		4.563	0.0695278
					4.61	0.0241461		4.61	0.0697454
					4.657	0.0244243		4.657	0.0699123
					4.705	0.0246895		4.705	0.0700287
					4.752	0.0249417		4.752	0.0700952
					4.799	0.0251807		4.799	0.0701126
					4.846	0.0254064		4.846	0.0700819
					4.894	0.025619		4.894	0.0700043
					4.941	0.0258186		4.941	0.0698815
					4.988	0.0260054		4.988	0.0697151
					5.036	0.0261796		5.036	0.0695072
					5.083	0.0263418		5.083	0.0692598
					5.13	0.0264923		5.13	0.0689753
					5.177	0.0266317		5.177	0.0686562
					5.225	0.0267604		5.225	0.0683049
					5.272	0.026879		5.272	0.0679239
					5.319	0.0269881		5.319	0.0675157
					5.367	0.0270882		5.367	0.0670826
					5.414	0.0271798		5.414	0.0666269
					5.461	0.0272633		5.461	0.0661506
					5.508	0.0273391		5.508	0.0656557
					5.556	0.0274077		5.556	0.0651439
					5.603	0.0274693		5.603	0.0646166
					5.65	0.0275241		5.65	0.0640753
					5.698	0.0275724		5.698	0.0635211
					5.745	0.0276144		5.745	0.0629551
					5.792	0.0276502		5.792	0.0623781
					5.839	0.0276799		5.839	0.061791
					5.887	0.0277037		5.887	0.0611945
					5.934	0.0277217		5.934	0.0605893
					5.981	0.0277338		5.981	0.059976
					6.029	0.0277404		6.029	0.0593552
					6.076	0.0277414		6.076	0.0587276
					6.123	0.027737		6.123	0.0580937
					6.17	0.0277273		6.17	0.0574541
					6.218	0.0277124		6.218	0.0568095
					6.265	0.0276926		6.265	0.0561604
					6.312	0.027668		6.312	0.0555076
					6.36	0.0276387		6.36	0.0548516
					6.407	0.0276049		6.407	0.0541932
					6.454	0.0275669		6.454	0.0535329
					6.501	0.0275247		6.501	0.0528715
					6.549	0.0274787		6.549	0.0522094
					6.596	0.027429		6.596	0.0515474
					6.643	0.0273757		6.643	0.050886
					6.69	0.0273191		6.69	0.0502258
					6.738	0.0272593		6.738	0.0495673
					6.785	0.0271966		6.785	0.048911
					6.832	0.0271309		6.832	0.0482573
					6.88	0.0270626		6.88	0.0476068
					6.927	0.0269918		6.927	0.0469597
					6.974	0.0269184		6.974	0.0463166
					7.021	0.0268428		7.021	0.0456775
					7.069	0.026765		7.069	0.045043
					7.116	0.0266851		7.116	0.0444131
					7.163	0.0266031		7.163	0.0437882
					7.211	0.0265192		7.211	0.0431684
					7.258	0.0264335		7.258	0.042554
					7.305	0.026346		7.305	0.041945
					7.352	0.0262568		7.352	0.0413416
					7.4	0.0261659		7.4	0.0407439
					7.447	0.0260734		7.447	0.0401519
					7.494	0.0259794		7.494	0.0395659
					7.542	0.0258839		7.542	0.0389858
					7.589	0.025787		7.589	0.0384116
					7.636	0.0256887		7.636	0.0378435
					7.683	0.025589		7.683	0.0372815
					7.731	0.0254881		7.731	0.0367255
					7.778	0.0253859		7.778	0.0361757
					7.825	0.0252826		7.825	0.035632
					7.873	0.0251781		7.873	0.0350945
					7.92	0.0250726		7.92	0.0345631
					7.967	0.024966		7.967	0.0340379
					8.014	0.0248584		8.014	0.0335189
					8.062	0.0247499		8.062	0.0330061
					8.109	0.0246406		8.109	0.0324995
					8.156	0.0245304		8.156	0.031999
					8.204	0.0244194		8.204	0.0315048
					8.251	0.0243078		8.251	0.0310169
					8.298	0.0241955		8.298	0.0305351
					8.345	0.0240825		8.345	0.0300595
					8.393	0.023969		8.393	0.0295901
					8.44	0.0238551		8.44	0.0291269
					8.487	0.0237406		8.487	0.02867
					8.535	0.0236258		8.535	0.0282191
					8.582	0.0235105		8.582	0.0277745
					8.629	0.023395		8.629	0.027336
					8.676	0.0232792		8.676	0.0269036
					8.724	0.0231632		8.724	0.0264774
					8.771	0.023047		8.771	0.0260572
					8.818	0.0229307		8.818	0.0256431
					8.865	0.0228143		8.865	0.025235
					8.913	0.0226978		8.913	0.0248329
					8.96	0.0225812		8.96	0.0244368
					9.007	0.0224647		9.007	0.0240465
					9.055	0.0223482		9.055	0.0236622
					9.102	0.0222318		9.102	0.0232837
					9.149	0.0221154		9.149	0.022911
					9.196	0.0219992		9.196	0.022544
					9.244	0.0218831		9.244	0.0221827
					9.291	0.0217671		9.291	0.021827
					9.338	0.0216514		9.338	0.0214769
					9.386	0.0215358		9.386	0.0211323
					9.433	0.0214205		9.433	0.0207932
					9.48	0.0213053		9.48	0.0204594
					9.527	0.0211905		9.527	0.0201309
					9.575	0.0210758		9.575	0.0198077
					9.622	0.0209615		9.622	0.0194896
					9.669	0.0208474		9.669	0.0191767
					9.717	0.0207337		9.717	0.0188688
					9.764	0.0206202		9.764	0.0185659
					9.811	0.020507		9.811	0.0182678
					9.858	0.0203942		9.858	0.0179746
					9.906	0.0202817		9.906	0.0176861
					9.953	0.0201695		9.953	0.0174023
					10	0.0200576		10	0.0171231
					10.048	0.0199461		10.048	0.0168484
					10.095	0.019835		10.095	0.0165782
					10.142	0.0197242		10.142	0.0163123
					10.189	0.0196137		10.189	0.0160508
					10.237	0.0195036		10.237	0.0157935
					10.284	0.0193939		10.284	0.0155403
					10.331	0.0192846		10.331	0.0152913
					10.379	0.0191756		10.379	0.0150463
					10.426	0.019067		10.426	0.0148052
					10.473	0.0189588		10.473	0.0145681
					10.52	0.018851		10.52	0.0143347
					10.568	0.0187435		10.568	0.0141052
					10.615	0.0186365		10.615	0.0138793
					10.662	0.0185298		10.662	0.013657
					10.709	0.0184236		10.709	0.0134384
					10.757	0.0183178		10.757	0.0132232
					10.804	0.0182123		10.804	0.0130115
					10.851	0.0181073		10.851	0.0128032
					10.899	0.0180027		10.899	0.0125982
					10.946	0.0178985		10.946	0.0123965
					10.993	0.0177948		10.993	0.0121981
					11.04	0.0176915		11.04	0.0120028
					11.088	0.0175886		11.088	0.0118106
					11.135	0.0174861		11.135	0.0116215
					11.182	0.0173841		11.182	0.0114354
					11.23	0.0172825		11.23	0.0112523
					11.277	0.0171813		11.277	0.0110721
					11.324	0.0170807		11.324	0.0108948
					11.371	0.0169804		11.371	0.0107203
					11.419	0.0168806		11.419	0.0105485
					11.466	0.0167813		11.466	0.0103796
					11.513	0.0166825		11.513	0.0102133
					11.561	0.0165841		11.561	0.0100497
					11.608	0.0164862		11.608	0.0098887
					11.655	0.0163887		11.655	0.0097302
					11.702	0.0162917		11.702	0.0095743
					11.75	0.0161952		11.75	0.0094209
					11.797	0.0160992		11.797	0.0092699
					11.844	0.0160037		11.844	0.0091213
					11.892	0.0159086		11.892	0.0089752
					11.939	0.0158141		11.939	0.0088313
					11.986	0.01572		11.986	0.0086898
					12.033	0.0156264		12.033	0.0085505
					12.081	0.0155333		12.081	0.0084135
					12.128	0.0154407		12.128	0.0082786
					12.175	0.0153486		12.175	0.008146
					12.223	0.015257		12.223	0.0080154
					12.27	0.0151659		12.27	0.007887
					12.317	0.0150752		12.317	0.0077606
					12.364	0.0149851		12.364	0.0076363
					12.412	0.0148955		12.412	0.007514
					12.459	0.0148063		12.459	0.0073936
					12.506	0.0147177		12.506	0.0072752
					12.554	0.0146296		12.554	0.0071587
					12.601	0.014542		12.601	0.0070441
					12.648	0.0144548		12.648	0.0069314
					12.695	0.0143682		12.695	0.0068204
					12.743	0.014282		12.743	0.0067113
					12.79	0.0141964		12.79	0.006604
					12.837	0.0141112		12.837	0.0064984
					12.884	0.0140266		12.884	0.0063945
					12.932	0.0139424		12.932	0.0062922
					12.979	0.0138587		12.979	0.0061917
					13.026	0.0137755		13.026	0.0060928
					13.074	0.0136929		13.074	0.0059955
					13.121	0.0136106		13.121	0.0058998
					13.168	0.0135289		13.168	0.0058056
					13.215	0.0134477		13.215	0.005713
					13.263	0.0133669		13.263	0.0056219
					13.31	0.0132866		13.31	0.0055323
					13.357	0.0132068		13.357	0.0054441
					13.405	0.0131275		13.405	0.0053574
					13.452	0.0130486		13.452	0.0052721
					13.499	0.0129703		13.499	0.0051882
					13.546	0.0128923		13.546	0.0051056
					13.594	0.0128149		13.594	0.0050244
					13.641	0.0127379		13.641	0.0049446
					13.688	0.0126614		13.688	0.004866
					13.736	0.0125853		13.736	0.0047887
					13.783	0.0125097		13.783	0.0047127
					13.83	0.0124345		13.83	0.0046379
					13.877	0.0123598		13.877	0.0045644
					13.925	0.0122855		13.925	0.004492
					13.972	0.0122117		13.972	0.0044208
					14.019	0.0121383		14.019	0.0043508
					14.067	0.0120654		14.067	0.0042819
					14.114	0.0119929		14.114	0.0042142
					14.161	0.0119208		14.161	0.0041475
					14.208	0.0118492		14.208	0.004082
					14.256	0.011778		14.256	0.0040175
					14.303	0.0117072		14.303	0.0039541
					14.35	0.0116368		14.35	0.0038916
					14.398	0.0115669		14.398	0.0038303
					14.445	0.0114974		14.445	0.0037699
					14.492	0.0114283		14.492	0.0037105
					14.539	0.0113596		14.539	0.003652
					14.587	0.0112913		14.587	0.0035945
					14.634	0.0112234		14.634	0.0035379
					14.681	0.0111559		14.681	0.0034823
					14.729	0.0110888		14.729	0.0034276
					14.776	0.0110221		14.776	0.0033737
					14.823	0.0109559		14.823	0.0033207
					14.87	0.01089		14.87	0.0032686
					14.918	0.0108245		14.918	0.0032173
					14.965	0.0107593		14.965	0.0031669
					15.012	0.0106946		15.012	0.0031172
					15.059	0.0106303		15.059	0.0030684
					15.107	0.0105663		15.107	0.0030203
					15.154	0.0105027		15.154	0.0029731
					15.201	0.0104395		15.201	0.0029266
					15.249	0.0103766		15.249	0.0028808
					15.296	0.0103141		15.296	0.0028358
					15.343	0.010252		15.343	0.0027915
					15.39	0.0101903		15.39	0.0027479
					15.438	0.0101289		15.438	0.002705
					15.485	0.0100679		15.485	0.0026628
					15.532	0.0100072		15.532	0.0026213
					15.58	0.0099469		15.58	0.0025805
					15.627	0.0098869		15.627	0.0025403
					15.674	0.0098273		15.674	0.0025007
					15.721	0.0097681		15.721	0.0024618
					15.769	0.0097091		15.769	0.0024235
					15.816	0.0096506		15.816	0.0023859
					15.863	0.0095923		15.863	0.0023488
					15.911	0.0095344		15.911	0.0023123
					15.958	0.0094769		15.958	0.0022764
					16.005	0.0094197		16.005	0.0022411
					16.052	0.0093628		16.052	0.0022063
					16.1	0.0093062		16.1	0.0021721
					16.147	0.00925		16.147	0.0021385
					16.194	0.0091941		16.194	0.0021053
					16.242	0.0091385		16.242	0.0020728
					16.289	0.0090833		16.289	0.0020407
					16.336	0.0090283		16.336	0.0020091
					16.383	0.0089737		16.383	0.0019781
					16.431	0.0089194		16.431	0.0019475
					16.478	0.0088654		16.478	0.0019174
					16.525	0.0088118		16.525	0.0018878
					16.573	0.0087584		16.573	0.0018587
					16.62	0.0087054		16.62	0.00183
					16.667	0.0086526		16.667	0.0018018
					16.714	0.0086002		16.714	0.001774
					16.762	0.0085481		16.762	0.0017467
					16.809	0.0084962		16.809	0.0017198
					16.856	0.0084447		16.856	0.0016934
					16.904	0.0083935		16.904	0.0016673
					16.951	0.0083425		16.951	0.0016417
					16.998	0.0082919		16.998	0.0016165
					17.045	0.0082416		17.045	0.0015916
					17.093	0.0081915		17.093	0.0015672
					17.14	0.0081418		17.14	0.0015431
					17.187	0.0080923		17.187	0.0015195
					17.234	0.0080431		17.234	0.0014962
					17.282	0.0079942		17.282	0.0014732
					17.329	0.0079456		17.329	0.0014507
					17.376	0.0078973		17.376	0.0014284
					17.424	0.0078492		17.424	0.0014066
					17.471	0.0078014		17.471	0.0013851
					17.518	0.0077539		17.518	0.0013639
					17.565	0.0077067		17.565	0.001343
					17.613	0.0076598		17.613	0.0013225
					17.66	0.0076131		17.66	0.0013023
					17.707	0.0075667		17.707	0.0012824
					17.755	0.0075206		17.755	0.0012629
					17.802	0.0074747		17.802	0.0012436
					17.849	0.0074291		17.849	0.0012246
					17.896	0.0073838		17.896	0.001206
					17.944	0.0073388		17.944	0.0011876
					17.991	0.007294		17.991	0.0011695
					18.038	0.0072494		18.038	0.0011517
					18.086	0.0072051		18.086	0.0011342
					18.133	0.0071611		18.133	0.0011169
					18.18	0.0071174		18.18	0.0010999
					18.227	0.0070739		18.227	0.0010832
					18.275	0.0070306		18.275	0.0010668
					18.322	0.0069876		18.322	0.0010506
					18.369	0.0069449		18.369	0.0010346
					18.417	0.0069024		18.417	0.0010189
					18.464	0.0068601		18.464	0.0010034
					18.511	0.0068181		18.511	0.0009882
					18.558	0.0067764		18.558	0.0009732
					18.606	0.0067349		18.606	0.0009585
					18.653	0.0066936		18.653	0.000944
					18.7	0.0066526		18.7	0.0009297
					18.748	0.0066118		18.748	0.0009156
					18.795	0.0065713		18.795	0.0009017
					18.842	0.006531		18.842	0.0008881
					18.889	0.0064909		18.889	0.0008746
					18.937	0.0064511		18.937	0.0008614
					18.984	0.0064115		18.984	0.0008484
					19.031	0.0063721		19.031	0.0008356
					19.079	0.006333		19.079	0.0008229
					19.126	0.0062941		19.126	0.0008105
					19.173	0.0062555		19.173	0.0007982
					19.22	0.006217		19.22	0.0007862
					19.268	0.0061788		19.268	0.0007743
					19.315	0.0061408		19.315	0.0007626
					19.362	0.0061031		19.362	0.0007511
					19.409	0.0060655		19.409	0.0007398
					19.457	0.0060282		19.457	0.0007286
					19.504	0.0059911		19.504	0.0007176
					19.551	0.0059543		19.551	0.0007068
					19.599	0.0059176		19.599	0.0006962
					19.646	0.0058812		19.646	0.0006857
					19.693	0.005845		19.693	0.0006753
					19.74	0.005809		19.74	0.0006651
					19.788	0.0057732		19.788	0.0006551
					19.835	0.0057376		19.835	0.0006453
					19.882	0.0057023		19.882	0.0006355
					19.93	0.0056671		19.93	0.000626
					19.977	0.0056322		19.977	0.0006165
					20.024	0.0055974		20.024	0.0006072
					20.071	0.0055629		20.071	0.0005981
					20.119	0.0055286		20.119	0.0005891
					20.166	0.0054945		20.166	0.0005802
					20.213	0.0054606		20.213	0.0005715
					20.261	0.0054269		20.261	0.0005629
					20.308	0.0053934		20.308	0.0005544
					20.355	0.0053601		20.355	0.000546
					20.402	0.005327		20.402	0.0005378
					20.45	0.0052941		20.45	0.0005297
					20.497	0.0052614		20.497	0.0005217
					20.544	0.0052289		20.544	0.0005139
					20.592	0.0051965		20.592	0.0005061
					20.639	0.0051644		20.639	0.0004985
					20.686	0.0051325		20.686	0.000491
					20.733	0.0051008		20.733	0.0004836
					20.781	0.0050692		20.781	0.0004763
					20.828	0.0050379		20.828	0.0004692
					20.875	0.0050067		20.875	0.0004621
					20.923	0.0049757		20.923	0.0004551
					20.97	0.0049449		20.97	0.0004483
					21.017	0.0049143		21.017	0.0004415
					21.064	0.0048839		21.064	0.0004349
					21.112	0.0048537		21.112	0.0004283
					21.159	0.0048236		21.159	0.0004219
					21.206	0.0047937		21.206	0.0004155
					21.254	0.004764		21.254	0.0004092
					21.301	0.0047345		21.301	0.0004031
					21.348	0.0047052		21.348	0.000397
					21.395	0.004676		21.395	0.000391
					21.443	0.004647		21.443	0.0003851
					21.49	0.0046182		21.49	0.0003793
					21.537	0.0045896		21.537	0.0003735
					21.584	0.0045611		21.584	0.0003679
					21.632	0.0045328		21.632	0.0003623
					21.679	0.0045047		21.679	0.0003569
					21.726	0.0044768		21.726	0.0003515
					21.774	0.004449		21.774	0.0003462
					21.821	0.0044214		21.821	0.0003409
					21.868	0.0043939		21.868	0.0003358
					21.915	0.0043666		21.915	0.0003307
					21.963	0.0043395		21.963	0.0003257
					22.01	0.0043126		22.01	0.0003208
					22.057	0.0042858		22.057	0.0003159
					22.105	0.0042592		22.105	0.0003111
					22.152	0.0042327		22.152	0.0003064
					22.199	0.0042064		22.199	0.0003018
					22.246	0.0041803		22.246	0.0002972
					22.294	0.0041543		22.294	0.0002927
					22.341	0.0041284		22.341	0.0002883
					22.388	0.0041028		22.388	0.0002839
					22.436	0.0040773		22.436	0.0002796
					22.483	0.0040519		22.483	0.0002754
					22.53	0.0040267		22.53	0.0002712
					22.577	0.0040016		22.577	0.0002671
					22.625	0.0039767		22.625	0.000263
					22.672	0.003952		22.672	0.000259
					22.719	0.0039274		22.719	0.0002551
					22.767	0.0039029		22.767	0.0002512
					22.814	0.0038786		22.814	0.0002474
					22.861	0.0038545		22.861	0.0002436
					22.908	0.0038305		22.908	0.0002399
					22.956	0.0038066		22.956	0.0002363
					23.003	0.0037829		23.003	0.0002327
					23.05	0.0037593		23.05	0.0002291
					23.098	0.0037359		23.098	0.0002256
					23.145	0.0037126		23.145	0.0002222
					23.192	0.0036894		23.192	0.0002188
					23.239	0.0036664		23.239	0.0002155
					23.287	0.0036436		23.287	0.0002122
					23.334	0.0036208		23.334	0.000209
					23.381	0.0035982		23.381	0.0002058
					23.429	0.0035758		23.429	0.0002026
					23.476	0.0035535		23.476	0.0001996
					23.523	0.0035313		23.523	0.0001965
					23.57	0.0035092		23.57	0.0001935
					23.618	0.0034873		23.618	0.0001906
					23.665	0.0034655		23.665	0.0001876
					23.712	0.0034439		23.712	0.0001848
					23.759	0.0034224		23.759	0.000182
					23.807	0.003401		23.807	0.0001792
					23.854	0.0033797		23.854	0.0001764
					23.901	0.0033586		23.901	0.0001737
					23.949	0.0033376		23.949	0.0001711
					23.996	0.0033167		23.996	0.0001685
					24.043	0.0032959		24.043	0.0001659
					24.09	0.0032753		24.09	0.0001633
					24.138	0.0032548		24.138	0.0001608
					24.185	0.0032345		24.185	0.0001584
					24.232	0.0032142		24.232	0.000156
					24.28	0.0031941		24.28	0.0001536
					24.327	0.0031741		24.327	0.0001512
					24.374	0.0031542		24.374	0.0001489
					24.421	0.0031344		24.421	0.0001466
					24.469	0.0031148		24.469	0.0001444
					24.516	0.0030953		24.516	0.0001422
					24.563	0.0030758		24.563	0.00014
					24.611	0.0030566		24.611	0.0001378
					24.658	0.0030374		24.658	0.0001357
					24.705	0.0030183		24.705	0.0001336
					24.752	0.0029994		24.752	0.0001316
					24.8	0.0029806		24.8	0.0001296
					24.847	0.0029618		24.847	0.0001276
					24.894	0.0029433		24.894	0.0001256
					24.942	0.0029248		24.942	0.0001237
					24.989	0.0029064		24.989	0.0001218
					25.036	0.0028881		25.036	0.0001199
					25.083	0.00287		25.083	0.0001181
					25.131	0.0028519		25.131	0.0001163
					25.178	0.002834		25.178	0.0001145
					25.225	0.0028162		25.225	0.0001127
					25.273	0.0027985		25.273	0.000111
					25.32	0.0027809		25.32	0.0001093
					25.367	0.0027634		25.367	0.0001076
					25.414	0.002746		25.414	0.000106
					25.462	0.0027287		25.462	0.0001044
					25.509	0.0027115		25.509	0.0001028
					25.556	0.0026944		25.556	0.0001012
					25.604	0.0026774		25.604	9.96e-05
					25.651	0.0026606		25.651	9.81e-05
					25.698	0.0026438		25.698	9.66e-05
					25.745	0.0026271		25.745	9.51e-05
					25.793	0.0026106		25.793	9.37e-05
					25.84	0.0025941		25.84	9.22e-05
					25.887	0.0025777		25.887	9.08e-05
					25.934	0.0025615		25.934	8.94e-05
					25.982	0.0025453		25.982	8.8e-05
					26.029	0.0025292		26.029	8.67e-05
					26.076	0.0025132		26.076	8.54e-05
					26.124	0.0024974		26.124	8.41e-05
					26.171	0.0024816		26.171	8.28e-05
					26.218	0.0024659		26.218	8.15e-05
					26.265	0.0024503		26.265	8.03e-05
					26.313	0.0024348		26.313	7.9e-05
					26.36	0.0024194		26.36	7.78e-05
					26.407	0.0024041		26.407	7.66e-05
					26.455	0.0023889		26.455	7.55e-05
					26.502	0.0023738		26.502	7.43e-05
					26.549	0.0023588		26.549	7.32e-05
					26.596	0.0023438		26.596	7.21e-05
					26.644	0.002329		26.644	7.1e-05
					26.691	0.0023143		26.691	6.99e-05
					26.738	0.0022996		26.738	6.88e-05
					26.786	0.002285		26.786	6.78e-05
					26.833	0.0022705		26.833	6.67e-05
					26.88	0.0022561		26.88	6.57e-05
					26.927	0.0022418		26.927	6.47e-05
					26.975	0.0022276		26.975	6.37e-05
					27.022	0.0022135		27.022	6.28e-05
					27.069	0.0021994		27.069	6.18e-05
					27.117	0.0021855		27.117	6.09e-05
					27.164	0.0021716		27.164	5.99e-05
					27.211	0.0021578		27.211	5.9e-05
					27.258	0.0021441		27.258	5.81e-05
					27.306	0.0021305		27.306	5.72e-05
					27.353	0.002117		27.353	5.64e-05
					27.4	0.0021035		27.4	5.55e-05
					27.448	0.0020901		27.448	5.47e-05
					27.495	0.0020769		27.495	5.39e-05
					27.542	0.0020637		27.542	5.3e-05
					27.589	0.0020505		27.589	5.22e-05
					27.637	0.0020375		27.637	5.14e-05
					27.684	0.0020245		27.684	5.07e-05
					27.731	0.0020116		27.731	4.99e-05
					27.779	0.0019988		27.779	4.92e-05
					27.826	0.0019861		27.826	4.84e-05
					27.873	0.0019735		27.873	4.77e-05
					27.92	0.0019609		27.92	4.7e-05
					27.968	0.0019484		27.968	4.63e-05
					28.015	0.001936		28.015	4.56e-05
					28.062	0.0019237		28.062	4.49e-05
					28.109	0.0019114		28.109	4.42e-05
					28.157	0.0018992		28.157	4.35e-05
					28.204	0.0018871		28.204	4.29e-05
					28.251	0.0018751		28.251	4.22e-05
					28.299	0.0018631		28.299	4.16e-05
					28.346	0.0018513
