# Supplementary material for: Many-body theory of positron binding to polyatomic molecules
Source: Nature. 2022 Jun 22;606(7915):688–93. doi: 10.1038/s41586-022-04703-3 (PMC9217750; doi:10.1038/s41586-022-04703-3)
Supplement: Supplementary file 2 — Source Data Fig. 3 [file 41586_2022_4703_MOESM2_ESM.xlsx]

## Sheet: Sheet1
Fig a.			Fig b.				Fig c.
			x	z	WF
			0	-3.213	0.0041892		66.6	22
acetonitrile, \xG			0.01632	-3.213	0.0041895		66.6	51.5
@type	xy		0.03264	-3.213	0.00419		86	71.4
5.6637	0.62		0.04992	-3.213	0.0041906		86	94.8
5.6637	0.62		0.06624	-3.213	0.0041914		108	95.3
8.3343	0.384		0.08256	-3.213	0.0041922		108	128.4
10.3333	0.32		0.09888	-3.213	0.0041933		118	84.7
10.3334	0.32		0.1152	-3.213	0.0041944		118	142.8
12.1904	0.253		0.13248	-3.213	0.0041957		138	63
21.499	0.092		0.1488	-3.213	0.0041971		138	110
26.2235	0.052		0.16512	-3.213	0.0041987		147	130
			0.18144	-3.213	0.0042004		147	166
acetonitrile, 2+\xG			0.19776	-3.213	0.0042022		183	161.8
@type	xy		0.21504	-3.213	0.0042042		183	195.5
5.6637	2.23		0.23136	-3.213	0.0042063		209	185
5.6637	2.23		0.24768	-3.213	0.0042085		209	225
8.3343	1.44		0.264	-3.213	0.0042108		245	215
10.3333	1.29		0.28128	-3.213	0.0042133		245	260.5
10.3334	1.29		0.2976	-3.213	0.004216
12.1904	1.14		0.31392	-3.213	0.0042187
21.499	0.454		0.33024	-3.213	0.0042216
26.2235	0.294		0.34656	-3.213	0.0042246
&			0.36384	-3.213	0.0042277
propionitrile,\xG			0.38016	-3.213	0.004231
@type	xy		0.39648	-3.213	0.0042344
5.5699	0.63		0.4128	-3.213	0.0042379
5.6239	0.62		0.42912	-3.213	0.0042415
7.8632	0.37		0.4464	-3.213	0.0042452
7.8644	0.36		0.46272	-3.213	0.0042491
8.5366	0.374		0.47904	-3.213	0.0042531
9.384	0.305918		0.49536	-3.213	0.0042572
11.0795	0.287625		0.51168	-3.213	0.0042614
12.3986	0.24054		0.52896	-3.213	0.0042658
18.0098	0.116377		0.54528	-3.213	0.0042703
22.7872	0.075953		0.5616	-3.213	0.0042748
26.3182	0.053513		0.57792	-3.213	0.0042795
			0.59424	-3.213	0.0042843
propionitrile,2+\xG			0.61152	-3.213	0.0042892
@type	xy		0.62784	-3.213	0.0042942
5.5699	2.3		0.64416	-3.213	0.0042993
5.6239	2.28		0.66048	-3.213	0.0043046
7.8632	1.47		0.6768	-3.213	0.0043099
7.8644	1.468		0.69408	-3.213	0.0043153
8.5366	1.46		0.7104	-3.213	0.0043208
9.384	1.30249		0.72672	-3.213	0.0043265
11.0795	1.1787		0.74304	-3.213	0.0043322
12.3986	1.08278		0.76032	-3.213	0.004338
18.0098	0.567239		0.77664	-3.213	0.0043439
22.7872	0.39012		0.79296	-3.213	0.0043499
26.3182	0.310563		0.80928	-3.213	0.004356
&			0.8256	-3.213	0.0043622
acetone, \xG			0.84288	-3.213	0.0043685
@type	xy		0.8592	-3.213	0.0043748
4.377	0.596		0.87552	-3.213	0.0043812
6.7396	0.797		0.89184	-3.213	0.0043878
7.8613	0.422		0.90816	-3.213	0.0043943
8.479	0.398		0.92544	-3.213	0.004401
8.581	0.463		0.94176	-3.213	0.0044078
10.2595	0.411		0.95808	-3.213	0.0044146
10.6097	0.348		0.9744	-3.213	0.0044215
10.9135	0.275		0.99072	-3.213	0.0044284
13.3787	0.257		1.008	-3.213	0.0044354
19.57	0.105		1.02432	-3.213	0.0044425
21.53	0.093		1.04064	-3.213	0.0044497
31.36	0.04		1.05696	-3.213	0.0044569
&			1.07328	-3.213	0.0044641
acetone, 2+\xG			1.09056	-3.213	0.0044714
@type	xy		1.10688	-3.213	0.0044788
4.377	2.29		1.1232	-3.213	0.0044862
6.7396	2.93		1.13952	-3.213	0.0044937
7.8613	1.78		1.15584	-3.213	0.0045012
8.479	1.68		1.17312	-3.213	0.0045088
8.581	1.82		1.18944	-3.213	0.0045164
10.2595	1.57		1.20576	-3.213	0.0045241
10.6097	1.49		1.22208	-3.213	0.0045318
10.9135	1.21		1.2384	-3.213	0.0045395
13.3787	1.12		1.25568	-3.213	0.0045473
19.57	0.504		1.272	-3.213	0.004555
21.53	0.462		1.28832	-3.213	0.0045629
31.36	0.256		1.30464	-3.213	0.0045707
&			1.32192	-3.213	0.0045786
propanal,\xG			1.33824	-3.213	0.0045865
@type	xy		1.35456	-3.213	0.0045944
4.5882	0.456		1.37088	-3.213	0.0046023
6.7168	0.499		1.3872	-3.213	0.0046103
7.3813	0.358		1.40448	-3.213	0.0046183
7.8059	0.435		1.4208	-3.213	0.0046262
8.0212	0.31		1.43712	-3.213	0.0046342
10.489	0.272		1.45344	-3.213	0.0046422
10.5485	0.306		1.46976	-3.213	0.0046502
11.895	0.223		1.48704	-3.213	0.0046582
14.2912	0.178		1.50336	-3.213	0.0046662
18.04	0.111		1.51968	-3.213	0.0046742
22.12	0.0692		1.536	-3.213	0.0046822
31.57	0.031		1.55232	-3.213	0.0046902
&			1.5696	-3.213	0.0046982
propanal, 2+\xG			1.58592	-3.213	0.0047062
@type	xy		1.60224	-3.213	0.0047142
4.5882	1.865		1.61856	-3.213	0.0047221
6.7168	2.026		1.63488	-3.213	0.0047301
7.3813	1.59		1.65216	-3.213	0.004738
7.8059	1.818		1.66848	-3.213	0.0047459
8.0212	1.438		1.6848	-3.213	0.0047538
10.489	1.23681		1.70112	-3.213	0.0047616
10.5485	1.29676		1.71744	-3.213	0.0047694
11.895	1.02682		1.73472	-3.213	0.0047772
14.2912	0.86487		1.75104	-3.213	0.004785
18.03	0.568		1.76736	-3.213	0.0047927
22.12	0.375		1.78368	-3.213	0.0048005
31.57	0.214		1.80096	-3.213	0.0048081
&			1.81728	-3.213	0.0048158
acetaldeh, \xG			1.8336	-3.213	0.0048233
@type	xy		1.84992	-3.213	0.0048309
4.73295	0.576		1.86624	-3.213	0.0048384
7.20493	0.67		1.88352	-3.213	0.0048459
8.56842	0.43		1.89984	-3.213	0.0048533
9.789	0.42		1.91616	-3.213	0.0048607
10.3918	0.302		1.93248	-3.213	0.004868
11.7632	0.297		1.9488	-3.213	0.0048753
15.0603	0.224		1.96608	-3.213	0.0048825
21.0186	0.103		1.9824	-3.213	0.0048897
31.6462	0.044		1.99872	-3.213	0.0048968
&			2.01504	-3.213	0.0049038
acetaldeh,2+\xG			2.03136	-3.213	0.0049108
@type	xy		2.04864	-3.213	0.0049178
4.73295	2.163		2.06496	-3.213	0.0049246
7.20493	2.53		2.08128	-3.213	0.0049315
8.56842	1.71		2.0976	-3.213	0.0049382
9.789	1.61		2.11392	-3.213	0.0049449
10.3918	1.364		2.1312	-3.213	0.0049515
11.7632	1.253		2.14752	-3.213	0.0049581
15.0603	0.99		2.16384	-3.213	0.0049646
21.0186	0.499		2.18016	-3.213	0.004971
31.6462	0.27		2.19648	-3.213	0.0049773
&			2.21376	-3.213	0.0049836
formamide, \xG			2.23008	-3.213	0.0049898
@type	xy		2.2464	-3.213	0.0049959
4.77834	0.511799		2.26272	-3.213	0.005002
5.11216	0.438731		2.28	-3.213	0.005008
9.0318	0.360591		2.29632	-3.213	0.0050139
9.99354	0.287158		2.31264	-3.213	0.0050197
11.7659	0.222177		2.32896	-3.213	0.0050255
13.8932	0.187249		2.34528	-3.213	0.0050312
16.4696	0.155601		2.36256	-3.213	0.0050368
26.6073	0.049401		2.37888	-3.213	0.0050423
31.3883	0.035868		2.3952	-3.213	0.0050477
&			2.41152	-3.213	0.0050531
formamide, 2+\xG			2.42784	-3.213	0.0050583
@type	xy		2.44512	-3.213	0.0050635
4.77834	1.93325		2.46144	-3.213	0.0050686
5.11216	1.65518		2.47776	-3.213	0.0050737
9.0318	1.37464		2.49408	-3.213	0.0050786
9.99354	1.23023		2.5104	-3.213	0.0050835
11.7659	1.02506		2.52768	-3.213	0.0050882
13.8932	0.870271		2.544	-3.213	0.0050929
16.4696	0.744721		2.56032	-3.213	0.0050975
26.6073	0.283605		2.57664	-3.213	0.005102
31.3883	0.222083		2.59296	-3.213	0.0051065
			2.61024	-3.213	0.0051108
acetonitrile, enh.f.			2.62656	-3.213	0.0051151
@type	xy		2.64288	-3.213	0.0051193
5.6637	1.385		2.6592	-3.213	0.0051233
5.6637	1.385		2.67552	-3.213	0.0051273
8.3343	1.364		2.6928	-3.213	0.0051313
10.3333	1.3324		2.70912	-3.213	0.0051351
10.3334	1.3324		2.72544	-3.213	0.0051388
12.1904	1.2915		2.74176	-3.213	0.0051425
21.499	1.25452		2.75904	-3.213	0.005146
26.2235	1.21438		2.77536	-3.213	0.0051495
			2.79168	-3.213	0.0051529
propionitrile,enh.f.			2.808	-3.213	0.0051562
			2.82432	-3.213	0.0051594
5.5699	1.38		2.8416	-3.213	0.0051625
5.6239	1.375		2.85792	-3.213	0.0051656
7.8632	1.332		2.87424	-3.213	0.0051685
7.8644	1.32831		2.89056	-3.213	0.0051714
8.5366	1.344		2.90688	-3.213	0.0051742
9.384	1.30697		2.92416	-3.213	0.0051769
11.0795	1.32279		2.94048	-3.213	0.0051795
12.3986	1.2856		2.9568	-3.213	0.005182
18.0098	1.25812		2.97312	-3.213	0.0051844
22.7872	1.24176		2.98944	-3.213	0.0051868
26.3182	1.20818		3.00672	-3.213	0.0051891
			3.02304	-3.213	0.0051912
acetone.enh.f.			3.03936	-3.213	0.0051933
			3.05568	-3.213	0.0051953
4.377	1.35		3.072	-3.213	0.0051973
6.7396	1.374		3.08928	-3.213	0.0051991
7.8613	1.31		3.1056	-3.213	0.0052008
8.479	1.31		3.12192	-3.213	0.0052025
8.581	1.36		3.13824	-3.213	0.0052041
10.2595	1.292		3.15456	-3.213	0.0052056
10.6097	1.298		3.17184	-3.213	0.005207
10.9135	1.26458		3.18816	-3.213	0.0052084
13.3787	1.27411		3.20448	-3.213	0.0052096
19.57	1.23469		3.2208	-3.213	0.0052108
21.53	1.22652		3.23712	-3.213	0.0052119
31.36	1.17266		3.2544	-3.213	0.0052129
			3.27072	-3.213	0.0052138
propanal, enh.f.			3.28704	-3.213	0.0052147
			3.30336	-3.213	0.0052155
4.5882	1.32363		3.32064	-3.213	0.0052161
6.7168	1.32678		3.33696	-3.213	0.0052168
7.3813	1.29058		3.35328	-3.213	0.0052173
7.8059	1.31453		3.3696	-3.213	0.0052178
8.0212	1.27482		3.38592	-3.213	0.0052181
10.489	1.28192		3.4032	-3.213	0.0052184
10.5485	1.30885		3.41952	-3.213	0.0052187
11.895	1.27742		3.43584	-3.213	0.0052188
14.2912	1.25915		3.45216	-3.213	0.0052189
18.03	1.24289		3.46848	-3.213	0.0052189
22.12	1.22629		3.48576	-3.213	0.0052188
31.57	1.1694		3.50208	-3.213	0.0052186
			3.5184	-3.213	0.0052184
acetaldeh,enh.f.			3.53472	-3.213	0.0052181
			3.55104	-3.213	0.0052177
4.73295	1.36576		3.56832	-3.213	0.0052173
7.20493	1.36042		3.58464	-3.213	0.0052168
8.56842	1.33177		3.60096	-3.213	0.0052162
9.789	1.3478		3.61728	-3.213	0.0052155
10.3918	1.2898		3.6336	-3.213	0.0052148
11.7632	1.31149		3.65088	-3.213	0.005214
15.0603	1.2915		3.6672	-3.213	0.0052131
21.0186	1.25864		3.68352	-3.213	0.0052121
31.6462	1.19154		3.69984	-3.213	0.0052111
			3.71616	-3.213	0.00521
formamide,enh.f.			3.73344	-3.213	0.0052089
			3.74976	-3.213	0.0052077
4.77834	1.36005		3.76608	-3.213	0.0052064
5.11216	1.36067		3.7824	-3.213	0.005205
9.0318	1.35559		3.79968	-3.213	0.0052036
9.99354	1.30449		3.816	-3.213	0.0052021
11.7659	1.27672		3.83232	-3.213	0.0052006
13.8932	1.27415		3.84864	-3.213	0.0051989
16.4696	1.26412		3.86496	-3.213	0.0051973
26.6073	1.21093		3.88224	-3.213	0.0051955
31.3883	1.19262		3.89856	-3.213	0.0051937
			3.91488	-3.213	0.0051918
CS2,\xG			3.9312	-3.213	0.0051899
			3.94752	-3.213	0.0051879
3.33	1.18211		3.9648	-3.213	0.0051858
3.33	1.18193		3.98112	-3.213	0.0051837
7.5886	0.530034		3.99744	-3.213	0.0051815
7.5886	0.530226		4.01376	-3.213	0.0051793
9.076	0.383254		4.03008	-3.213	0.005177
11.6388	0.348543		4.04736	-3.213	0.0051746
21.047	0.077473		4.06368	-3.213	0.0051722
24.42	0.063053		4.08	-3.213	0.0051697
			4.09632	-3.213	0.0051671
CS2,2+\xG			4.11264	-3.213	0.0051645
			4.12992	-3.213	0.0051619
3.33	3.91414		4.14624	-3.213	0.0051592
3.33	3.91341		4.16256	-3.213	0.0051564
7.5886	1.97339		4.17888	-3.213	0.0051536
7.5886	1.97415		4.1952	-3.213	0.0051507
9.076	1.68146		4.21248	-3.213	0.0051478
11.6388	1.53167		4.2288	-3.213	0.0051448
21.047	0.445395		4.24512	-3.213	0.0051417
24.42	0.343859		4.26144	-3.213	0.0051386
			4.27872	-3.213	0.0051355
CSe2,\xG			4.29504	-3.213	0.0051323
			4.31136	-3.213	0.005129
2.527	1.322		4.32768	-3.213	0.0051257
2.527	1.322		4.344	-3.213	0.0051224
6.4	0.571		4.36128	-3.213	0.005119
6.4	0.571		4.3776	-3.213	0.0051155
7.959	0.3906		4.39392	-3.213	0.005112
11.12	0.3319		4.41024	-3.213	0.0051084
19.236	0.088		4.42656	-3.213	0.0051048
22.74	0.0685		4.44384	-3.213	0.0051012
			4.46016	-3.213	0.0050975
CSe2,2+\xG			4.47648	-3.213	0.0050937
			4.4928	-3.213	0.0050899
2.527	4.16		4.50912	-3.213	0.0050861
2.527	4.16		4.5264	-3.213	0.0050822
6.4	2.08		4.54272	-3.213	0.0050783
6.4	2.08		4.55904	-3.213	0.0050743
7.959	1.74		4.57536	-3.213	0.0050703
11.12	1.476		4.59168	-3.213	0.0050662
19.236	0.494		4.60896	-3.213	0.0050621
22.74	0.38		4.62528	-3.213	0.005058
			4.6416	-3.213	0.0050538
benzene,\xG			4.65792	-3.213	0.0050495
			4.67424	-3.213	0.0050452
2.41	1.06		4.69152	-3.213	0.0050409
2.41	1.06		4.70784	-3.213	0.0050366
6.68	0.263		4.72416	-3.213	0.0050322
6.68	0.263		4.74048	-3.213	0.0050277
6.99	0.5		4.75776	-3.213	0.0050232
9.2638	0.24		4.77408	-3.213	0.0050187
9.2638	0.24		4.7904	-3.213	0.0050142
10.1587	0.16		4.80672	-3.213	0.0050096
10.73	0.205		4.82304	-3.213	0.0050049
12.65	0.191		4.84032	-3.213	0.0050003
15.7	0.125		4.85664	-3.213	0.0049956
15.7	0.125		4.87296	-3.213	0.0049908
20.92	0.066		4.88928	-3.213	0.004986
20.92	0.066		4.9056	-3.213	0.0049812
24.68	0.052		4.92288	-3.213	0.0049764
			4.9392	-3.213	0.0049715
benzene,2+\xG			0	-3.178	0.0041882
			0.01632	-3.178	0.0041885
2.41	3.66		0.03264	-3.178	0.004189
2.41	3.66		0.04992	-3.178	0.0041896
6.68	1.35		0.06624	-3.178	0.0041904
6.68	1.35		0.08256	-3.178	0.0041913
6.9704	1.844		0.09888	-3.178	0.0041924
9.2638	1.193		0.1152	-3.178	0.0041936
9.2638	1.193		0.13248	-3.178	0.0041949
10.1587	0.955		0.1488	-3.178	0.0041964
10.7389	1.014		0.16512	-3.178	0.004198
12.6613	0.932		0.18144	-3.178	0.0041998
15.7348	0.691		0.19776	-3.178	0.0042017
15.7348	0.691		0.21504	-3.178	0.0042037
20.9722	0.38		0.23136	-3.178	0.0042059
20.9722	0.38		0.24768	-3.178	0.0042082
24.7416	0.295		0.264	-3.178	0.0042107
			0.28128	-3.178	0.0042133
CSe2,enh.f			0.2976	-3.178	0.004216
			0.31392	-3.178	0.0042189
2.527	1.46		0.33024	-3.178	0.0042219
2.527	1.46		0.34656	-3.178	0.004225
6.4	1.38		0.36384	-3.178	0.0042282
6.4	1.38		0.38016	-3.178	0.0042316
7.959	1.36		0.39648	-3.178	0.0042352
11.12	1.289		0.4128	-3.178	0.0042388
19.236	1.217		0.42912	-3.178	0.0042426
22.74	1.22		0.4464	-3.178	0.0042465
			0.46272	-3.178	0.0042505
benzene,enh.f.			0.47904	-3.178	0.0042547
			0.49536	-3.178	0.004259
2.41	1.407		0.51168	-3.178	0.0042634
2.41	1.407		0.52896	-3.178	0.0042679
6.6665	1.243		0.54528	-3.178	0.0042726
6.6665	1.243		0.5616	-3.178	0.0042773
6.9704	1.37		0.57792	-3.178	0.0042822
9.2638	1.25		0.59424	-3.178	0.0042872
9.2638	1.25		0.61152	-3.178	0.0042923
10.1587	1.2		0.62784	-3.178	0.0042975
10.7389	1.254		0.64416	-3.178	0.0043029
12.6613	1.259		0.66048	-3.178	0.0043083
15.7348	1.22		0.6768	-3.178	0.0043138
15.7348	1.22		0.69408	-3.178	0.0043195
20.9722	1.212		0.7104	-3.178	0.0043253
20.9722	1.212		0.72672	-3.178	0.0043311
24.7416	1.216		0.74304	-3.178	0.0043371
			0.76032	-3.178	0.0043431
CS2,enhf.			0.77664	-3.178	0.0043493
			0.79296	-3.178	0.0043555
3.33	1.43269		0.80928	-3.178	0.0043619
3.33	1.43271		0.8256	-3.178	0.0043683
7.5886	1.36722		0.84288	-3.178	0.0043748
7.5886	1.36721		0.8592	-3.178	0.0043814
9.076	1.29522		0.87552	-3.178	0.0043881
11.6388	1.29459		0.89184	-3.178	0.0043949
21.047	1.21057		0.90816	-3.178	0.0044017
24.42	1.22454		0.92544	-3.178	0.0044087
			0.94176	-3.178	0.0044157
dashed lines			0.95808	-3.178	0.0044228
			0.9744	-3.178	0.0044299
2.41	1.2412		0.99072	-3.178	0.0044372
2.41	1.2412		1.008	-3.178	0.0044445
2.527	1.18699		1.02432	-3.178	0.0044518
2.527	1.18699		1.04064	-3.178	0.0044592
3.33	0.920482		1.05696	-3.178	0.0044667
3.33	0.920482		1.07328	-3.178	0.0044743
4.377	0.717668		1.09056	-3.178	0.0044819
4.5882	0.687194		1.10688	-3.178	0.0044895
4.73295	0.667707		1.1232	-3.178	0.0044973
4.77834	0.661811		1.13952	-3.178	0.004505
5.11216	0.621259		1.15584	-3.178	0.0045128
5.5699	0.572493		1.17312	-3.178	0.0045207
5.6239	0.567183		1.18944	-3.178	0.0045286
5.6637	0.563324		1.20576	-3.178	0.0045365
5.6637	0.563324		1.22208	-3.178	0.0045445
6.4	0.49919		1.2384	-3.178	0.0045525
6.4	0.49919		1.25568	-3.178	0.0045606
6.68	0.47787		1.272	-3.178	0.0045687
6.68	0.47787		1.28832	-3.178	0.0045768
6.7168	0.475175		1.30464	-3.178	0.0045849
6.7396	0.473517		1.32192	-3.178	0.0045931
6.99	0.455887		1.33824	-3.178	0.0046013
7.20493	0.441545		1.35456	-3.178	0.0046095
7.3813	0.430277		1.37088	-3.178	0.0046177
7.5886	0.417573		1.3872	-3.178	0.004626
7.5886	0.417573		1.40448	-3.178	0.0046343
7.8059	0.404837		1.4208	-3.178	0.0046425
7.8613	0.40168		1.43712	-3.178	0.0046508
7.8632	0.401572		1.45344	-3.178	0.0046591
7.8644	0.401504		1.46976	-3.178	0.0046674
7.959	0.396198		1.48704	-3.178	0.0046757
8.0212	0.392764		1.50336	-3.178	0.004684
8.3343	0.376104		1.51968	-3.178	0.0046923
8.479	0.368739		1.536	-3.178	0.0047005
8.5366	0.365863		1.55232	-3.178	0.0047088
8.56842	0.364287		1.5696	-3.178	0.0047171
8.581	0.363667		1.58592	-3.178	0.0047254
9.0318	0.342363		1.60224	-3.178	0.0047336
9.076	0.340366		1.61856	-3.178	0.0047418
9.2638	0.332055		1.63488	-3.178	0.00475
9.2638	0.332055		1.65216	-3.178	0.0047582
9.384	0.326877		1.66848	-3.178	0.0047664
9.789	0.3102		1.6848	-3.178	0.0047746
9.99354	0.302201		1.70112	-3.178	0.0047827
10.1587	0.295936		1.71744	-3.178	0.0047908
10.2595	0.292195		1.73472	-3.178	0.0047988
10.3333	0.289493		1.75104	-3.178	0.0048069
10.3334	0.289492		1.76736	-3.178	0.0048149
10.3918	0.287376		1.78368	-3.178	0.0048228
10.489	0.283902		1.80096	-3.178	0.0048308
10.5485	0.281801		1.81728	-3.178	0.0048386
10.6097	0.279661		1.8336	-3.178	0.0048465
10.73	0.275513		1.84992	-3.178	0.0048543
10.9135	0.269337		1.86624	-3.178	0.0048621
11.0795	0.263899		1.88352	-3.178	0.0048698
11.12	0.262593		1.89984	-3.178	0.0048774
11.6388	0.24656		1.91616	-3.178	0.004885
11.7632	0.242898		1.93248	-3.178	0.0048926
11.7659	0.242819		1.9488	-3.178	0.0049001
11.895	0.239092		1.96608	-3.178	0.0049076
12.1904	0.230825		1.9824	-3.178	0.004915
12.3986	0.225207		1.99872	-3.178	0.0049223
12.65	0.218645		2.01504	-3.178	0.0049296
13.3787	0.200898		2.03136	-3.178	0.0049368
13.8932	0.18941		2.04864	-3.178	0.004944
14.2912	0.181062		2.06496	-3.178	0.0049511
15.0603	0.166143		2.08128	-3.178	0.0049581
15.7	0.154841		2.0976	-3.178	0.0049651
15.7	0.154841		2.11392	-3.178	0.004972
16.4696	0.142433		2.1312	-3.178	0.0049788
18.0098	0.120975		2.14752	-3.178	0.0049856
18.04	0.120594		2.16384	-3.178	0.0049922
19.236	0.106606		2.18016	-3.178	0.0049989
19.57	0.103053		2.19648	-3.178	0.0050054
20.92	0.0900667		2.21376	-3.178	0.0050119
20.92	0.0900667		2.23008	-3.178	0.0050183
21.0186	0.0891977		2.2464	-3.178	0.0050246
21.047	0.0889498		2.26272	-3.178	0.0050308
21.499	0.085109		2.28	-3.178	0.005037
21.53	0.0848529		2.29632	-3.178	0.0050431
22.12	0.0801558		2.31264	-3.178	0.0050491
22.74	0.0755586		2.32896	-3.178	0.005055
22.7872	0.075222		2.34528	-3.178	0.0050609
24.42	0.0646449		2.36256	-3.178	0.0050666
24.68	0.0631366		2.37888	-3.178	0.0050723
26.2235	0.0550443		2.3952	-3.178	0.0050779
26.3182	0.054592		2.41152	-3.178	0.0050834
26.6073	0.0532412		2.42784	-3.178	0.0050889
31.36	0.0362174		2.44512	-3.178	0.0050942
31.3883	0.03614		2.46144	-3.178	0.0050995
31.57	0.035648		2.47776	-3.178	0.0051046
31.6462	0.0354445		2.49408	-3.178	0.0051097
			2.5104	-3.178	0.0051147
			2.52768	-3.178	0.0051196
			2.544	-3.178	0.0051245
2.41	4.04597		2.56032	-3.178	0.0051292
2.41	4.04597		2.57664	-3.178	0.0051339
2.527	3.89893		2.59296	-3.178	0.0051384
2.527	3.89893		2.61024	-3.178	0.0051429
3.33	3.16765		2.62656	-3.178	0.0051473
3.33	3.16765		2.64288	-3.178	0.0051516
4.377	2.59551		2.6592	-3.178	0.0051558
4.5882	2.50764		2.67552	-3.178	0.0051599
4.73295	2.45111		2.6928	-3.178	0.0051639
4.77834	2.43396		2.70912	-3.178	0.0051678
5.11216	2.3152		2.72544	-3.178	0.0051717
5.5699	2.17046		2.74176	-3.178	0.0051754
5.6239	2.15456		2.75904	-3.178	0.0051791
5.6637	2.14298		2.77536	-3.178	0.0051827
5.6637	2.14298		2.79168	-3.178	0.0051862
6.4	1.94812		2.808	-3.178	0.0051896
6.4	1.94812		2.82432	-3.178	0.0051929
6.68	1.88219		2.8416	-3.178	0.0051961
6.68	1.88219		2.85792	-3.178	0.0051992
6.7168	1.87381		2.87424	-3.178	0.0052023
6.7396	1.86865		2.89056	-3.178	0.0052052
6.9704	1.81774		2.90688	-3.178	0.0052081
7.20493	1.76833		2.92416	-3.178	0.0052109
7.3813	1.73259		2.94048	-3.178	0.0052135
7.5886	1.69203		2.9568	-3.178	0.0052161
7.5886	1.69203		2.97312	-3.178	0.0052186
7.8059	1.65109		2.98944	-3.178	0.0052211
7.8613	1.6409		3.00672	-3.178	0.0052234
7.8632	1.64055		3.02304	-3.178	0.0052256
7.8644	1.64033		3.03936	-3.178	0.0052278
7.959	1.62315		3.05568	-3.178	0.0052299
8.0212	1.612		3.072	-3.178	0.0052318
8.3343	1.5576		3.08928	-3.178	0.0052337
8.479	1.53336		3.1056	-3.178	0.0052355
8.5366	1.52387		3.12192	-3.178	0.0052373
8.56842	1.51866		3.13824	-3.178	0.0052389
8.581	1.51661		3.15456	-3.178	0.0052405
9.0318	1.44561		3.17184	-3.178	0.0052419
9.076	1.4389		3.18816	-3.178	0.0052433
9.2638	1.41088		3.20448	-3.178	0.0052446
9.2638	1.41088		3.2208	-3.178	0.0052458
9.384	1.39333		3.23712	-3.178	0.005247
9.789	1.33636		3.2544	-3.178	0.005248
9.99354	1.30877		3.27072	-3.178	0.005249
10.1587	1.28704		3.28704	-3.178	0.0052499
10.2595	1.27401		3.30336	-3.178	0.0052507
10.3333	1.26457		3.32064	-3.178	0.0052514
10.3334	1.26457		3.33696	-3.178	0.005252
10.3918	1.25716		3.35328	-3.178	0.0052526
10.489	1.24498		3.3696	-3.178	0.0052531
10.5485	1.23759		3.38592	-3.178	0.0052535
10.6097	1.23005		3.4032	-3.178	0.0052538
10.7389	1.21432		3.41952	-3.178	0.005254
10.9135	1.19348		3.43584	-3.178	0.0052542
11.0795	1.17408		3.45216	-3.178	0.0052543
11.12	1.1694		3.46848	-3.178	0.0052543
11.6388	1.11155		3.48576	-3.178	0.0052542
11.7632	1.0982		3.50208	-3.178	0.0052541
11.7659	1.09791		3.5184	-3.178	0.0052539
11.895	1.08428		3.53472	-3.178	0.0052536
12.1904	1.05386		3.55104	-3.178	0.0052532
12.3986	1.03303		3.56832	-3.178	0.0052528
12.6613	1.00745		3.58464	-3.178	0.0052523
13.3787	0.941363		3.60096	-3.178	0.0052517
13.8932	0.897102		3.61728	-3.178	0.005251
14.2912	0.86452		3.6336	-3.178	0.0052503
15.0603	0.805352		3.65088	-3.178	0.0052495
15.7348	0.757254		3.6672	-3.178	0.0052486
15.7348	0.757254		3.68352	-3.178	0.0052476
16.4696	0.708525		3.69984	-3.178	0.0052466
18.0098	0.61741		3.71616	-3.178	0.0052455
18.03	0.616305		3.73344	-3.178	0.0052444
19.236	0.55418		3.74976	-3.178	0.0052431
19.57	0.538228		3.76608	-3.178	0.0052418
20.9722	0.47659		3.7824	-3.178	0.0052405
20.9722	0.47659		3.79968	-3.178	0.005239
21.0186	0.474686		3.816	-3.178	0.0052375
21.047	0.473529		3.83232	-3.178	0.005236
21.499	0.455487		3.84864	-3.178	0.0052343
21.53	0.454277		3.86496	-3.178	0.0052326
22.12	0.431925		3.88224	-3.178	0.0052309
22.74	0.409739		3.89856	-3.178	0.005229
22.7872	0.408103		3.91488	-3.178	0.0052271
24.42	0.355709		3.9312	-3.178	0.0052252
24.7416	0.346294		3.94752	-3.178	0.0052232
26.2235	0.306346		3.9648	-3.178	0.0052211
26.3182	0.303972		3.98112	-3.178	0.0052189
26.6073	0.296856		3.99744	-3.178	0.0052167
31.36	0.203049		4.01376	-3.178	0.0052145
31.3883	0.202602		4.03008	-3.178	0.0052121
31.57	0.199758		4.04736	-3.178	0.0052097
			4.06368	-3.178	0.0052073
			4.08	-3.178	0.0052048
			4.09632	-3.178	0.0052022
			4.11264	-3.178	0.0051996
			4.12992	-3.178	0.0051969
			4.14624	-3.178	0.0051941
			4.16256	-3.178	0.0051913
			4.17888	-3.178	0.0051885
			4.1952	-3.178	0.0051856
			4.21248	-3.178	0.0051826
			4.2288	-3.178	0.0051796
			4.24512	-3.178	0.0051765
			4.26144	-3.178	0.0051733
			4.27872	-3.178	0.0051702
			4.29504	-3.178	0.0051669
			4.31136	-3.178	0.0051636
			4.32768	-3.178	0.0051603
			4.344	-3.178	0.0051569
			4.36128	-3.178	0.0051534
			4.3776	-3.178	0.0051499
			4.39392	-3.178	0.0051464
			4.41024	-3.178	0.0051428
			4.42656	-3.178	0.0051391
			4.44384	-3.178	0.0051354
			4.46016	-3.178	0.0051317
			4.47648	-3.178	0.0051279
			4.4928	-3.178	0.005124
			4.50912	-3.178	0.0051201
			4.5264	-3.178	0.0051162
			4.54272	-3.178	0.0051122
			4.55904	-3.178	0.0051082
			4.57536	-3.178	0.0051041
			4.59168	-3.178	0.0051
			4.60896	-3.178	0.0050958
			4.62528	-3.178	0.0050916
			4.6416	-3.178	0.0050874
			4.65792	-3.178	0.0050831
			4.67424	-3.178	0.0050788
			4.69152	-3.178	0.0050744
			4.70784	-3.178	0.00507
			4.72416	-3.178	0.0050655
			4.74048	-3.178	0.005061
			4.75776	-3.178	0.0050565
			4.77408	-3.178	0.0050519
			4.7904	-3.178	0.0050473
			4.80672	-3.178	0.0050426
			4.82304	-3.178	0.0050379
			4.84032	-3.178	0.0050332
			4.85664	-3.178	0.0050284
			4.87296	-3.178	0.0050236
			4.88928	-3.178	0.0050188
			4.9056	-3.178	0.0050139
			4.92288	-3.178	0.005009
			4.9392	-3.178	0.0050041
			0	-3.144	0.0041864
			0.01632	-3.144	0.0041868
			0.03264	-3.144	0.0041873
			0.04992	-3.144	0.0041879
			0.06624	-3.144	0.0041887
			0.08256	-3.144	0.0041897
			0.09888	-3.144	0.0041908
			0.1152	-3.144	0.004192
			0.13248	-3.144	0.0041934
			0.1488	-3.144	0.004195
			0.16512	-3.144	0.0041967
			0.18144	-3.144	0.0041985
			0.19776	-3.144	0.0042005
			0.21504	-3.144	0.0042026
			0.23136	-3.144	0.0042049
			0.24768	-3.144	0.0042073
			0.264	-3.144	0.0042098
			0.28128	-3.144	0.0042125
			0.2976	-3.144	0.0042154
			0.31392	-3.144	0.0042184
			0.33024	-3.144	0.0042215
			0.34656	-3.144	0.0042248
			0.36384	-3.144	0.0042282
			0.38016	-3.144	0.0042317
			0.39648	-3.144	0.0042354
			0.4128	-3.144	0.0042392
			0.42912	-3.144	0.0042431
			0.4464	-3.144	0.0042472
			0.46272	-3.144	0.0042514
			0.47904	-3.144	0.0042557
			0.49536	-3.144	0.0042602
			0.51168	-3.144	0.0042648
			0.52896	-3.144	0.0042695
			0.54528	-3.144	0.0042743
			0.5616	-3.144	0.0042793
			0.57792	-3.144	0.0042843
			0.59424	-3.144	0.0042895
			0.61152	-3.144	0.0042949
			0.62784	-3.144	0.0043003
			0.64416	-3.144	0.0043059
			0.66048	-3.144	0.0043115
			0.6768	-3.144	0.0043173
			0.69408	-3.144	0.0043232
			0.7104	-3.144	0.0043292
			0.72672	-3.144	0.0043353
			0.74304	-3.144	0.0043415
			0.76032	-3.144	0.0043478
			0.77664	-3.144	0.0043542
			0.79296	-3.144	0.0043607
			0.80928	-3.144	0.0043673
			0.8256	-3.144	0.0043739
			0.84288	-3.144	0.0043807
			0.8592	-3.144	0.0043876
			0.87552	-3.144	0.0043946
			0.89184	-3.144	0.0044016
			0.90816	-3.144	0.0044087
			0.92544	-3.144	0.0044159
			0.94176	-3.144	0.0044232
			0.95808	-3.144	0.0044306
			0.9744	-3.144	0.004438
			0.99072	-3.144	0.0044455
			1.008	-3.144	0.0044531
			1.02432	-3.144	0.0044608
			1.04064	-3.144	0.0044685
			1.05696	-3.144	0.0044763
			1.07328	-3.144	0.0044841
			1.09056	-3.144	0.004492
			1.10688	-3.144	0.0045
			1.1232	-3.144	0.004508
			1.13952	-3.144	0.0045161
			1.15584	-3.144	0.0045242
			1.17312	-3.144	0.0045323
			1.18944	-3.144	0.0045405
			1.20576	-3.144	0.0045488
			1.22208	-3.144	0.0045571
			1.2384	-3.144	0.0045654
			1.25568	-3.144	0.0045737
			1.272	-3.144	0.0045821
			1.28832	-3.144	0.0045905
			1.30464	-3.144	0.004599
			1.32192	-3.144	0.0046075
			1.33824	-3.144	0.0046159
			1.35456	-3.144	0.0046245
			1.37088	-3.144	0.004633
			1.3872	-3.144	0.0046415
			1.40448	-3.144	0.0046501
			1.4208	-3.144	0.0046587
			1.43712	-3.144	0.0046673
			1.45344	-3.144	0.0046758
			1.46976	-3.144	0.0046844
			1.48704	-3.144	0.004693
			1.50336	-3.144	0.0047016
			1.51968	-3.144	0.0047102
			1.536	-3.144	0.0047188
			1.55232	-3.144	0.0047273
			1.5696	-3.144	0.0047359
			1.58592	-3.144	0.0047445
			1.60224	-3.144	0.004753
			1.61856	-3.144	0.0047615
			1.63488	-3.144	0.00477
			1.65216	-3.144	0.0047785
			1.66848	-3.144	0.0047869
			1.6848	-3.144	0.0047954
			1.70112	-3.144	0.0048038
			1.71744	-3.144	0.0048121
			1.73472	-3.144	0.0048205
			1.75104	-3.144	0.0048288
			1.76736	-3.144	0.004837
			1.78368	-3.144	0.0048453
			1.80096	-3.144	0.0048535
			1.81728	-3.144	0.0048616
			1.8336	-3.144	0.0048697
			1.84992	-3.144	0.0048778
			1.86624	-3.144	0.0048858
			1.88352	-3.144	0.0048938
			1.89984	-3.144	0.0049017
			1.91616	-3.144	0.0049095
			1.93248	-3.144	0.0049173
			1.9488	-3.144	0.0049251
			1.96608	-3.144	0.0049328
			1.9824	-3.144	0.0049404
			1.99872	-3.144	0.004948
			2.01504	-3.144	0.0049555
			2.03136	-3.144	0.004963
			2.04864	-3.144	0.0049704
			2.06496	-3.144	0.0049777
			2.08128	-3.144	0.0049849
			2.0976	-3.144	0.0049921
			2.11392	-3.144	0.0049992
			2.1312	-3.144	0.0050063
			2.14752	-3.144	0.0050132
			2.16384	-3.144	0.0050201
			2.18016	-3.144	0.005027
			2.19648	-3.144	0.0050337
			2.21376	-3.144	0.0050404
			2.23008	-3.144	0.005047
			2.2464	-3.144	0.0050535
			2.26272	-3.144	0.0050599
			2.28	-3.144	0.0050663
			2.29632	-3.144	0.0050725
			2.31264	-3.144	0.0050787
			2.32896	-3.144	0.0050848
			2.34528	-3.144	0.0050908
			2.36256	-3.144	0.0050968
			2.37888	-3.144	0.0051026
			2.3952	-3.144	0.0051084
			2.41152	-3.144	0.0051141
			2.42784	-3.144	0.0051196
			2.44512	-3.144	0.0051251
			2.46144	-3.144	0.0051306
			2.47776	-3.144	0.0051359
			2.49408	-3.144	0.0051411
			2.5104	-3.144	0.0051463
			2.52768	-3.144	0.0051513
			2.544	-3.144	0.0051563
			2.56032	-3.144	0.0051612
			2.57664	-3.144	0.0051659
			2.59296	-3.144	0.0051706
			2.61024	-3.144	0.0051752
			2.62656	-3.144	0.0051798
			2.64288	-3.144	0.0051842
			2.6592	-3.144	0.0051885
			2.67552	-3.144	0.0051927
			2.6928	-3.144	0.0051969
			2.70912	-3.144	0.0052009
			2.72544	-3.144	0.0052049
			2.74176	-3.144	0.0052087
			2.75904	-3.144	0.0052125
			2.77536	-3.144	0.0052162
			2.79168	-3.144	0.0052198
			2.808	-3.144	0.0052233
			2.82432	-3.144	0.0052267
			2.8416	-3.144	0.00523
			2.85792	-3.144	0.0052332
			2.87424	-3.144	0.0052363
			2.89056	-3.144	0.0052394
			2.90688	-3.144	0.0052423
			2.92416	-3.144	0.0052452
			2.94048	-3.144	0.0052479
			2.9568	-3.144	0.0052506
			2.97312	-3.144	0.0052532
			2.98944	-3.144	0.0052557
			3.00672	-3.144	0.0052581
			3.02304	-3.144	0.0052604
			3.03936	-3.144	0.0052626
			3.05568	-3.144	0.0052647
			3.072	-3.144	0.0052668
			3.08928	-3.144	0.0052687
			3.1056	-3.144	0.0052706
			3.12192	-3.144	0.0052723
			3.13824	-3.144	0.005274
			3.15456	-3.144	0.0052756
			3.17184	-3.144	0.0052772
			3.18816	-3.144	0.0052786
			3.20448	-3.144	0.0052799
			3.2208	-3.144	0.0052812
			3.23712	-3.144	0.0052824
			3.2544	-3.144	0.0052834
			3.27072	-3.144	0.0052844
			3.28704	-3.144	0.0052854
			3.30336	-3.144	0.0052862
			3.32064	-3.144	0.005287
			3.33696	-3.144	0.0052876
			3.35328	-3.144	0.0052882
			3.3696	-3.144	0.0052887
			3.38592	-3.144	0.0052891
			3.4032	-3.144	0.0052895
			3.41952	-3.144	0.0052898
			3.43584	-3.144	0.0052899
			3.45216	-3.144	0.00529
			3.46848	-3.144	0.0052901
			3.48576	-3.144	0.00529
			3.50208	-3.144	0.0052899
			3.5184	-3.144	0.0052897
			3.53472	-3.144	0.0052894
			3.55104	-3.144	0.005289
			3.56832	-3.144	0.0052886
			3.58464	-3.144	0.0052881
			3.60096	-3.144	0.0052875
			3.61728	-3.144	0.0052868
			3.6336	-3.144	0.0052861
			3.65088	-3.144	0.0052853
			3.6672	-3.144	0.0052844
			3.68352	-3.144	0.0052835
			3.69984	-3.144	0.0052824
			3.71616	-3.144	0.0052814
			3.73344	-3.144	0.0052802
			3.74976	-3.144	0.0052789
			3.76608	-3.144	0.0052776
			3.7824	-3.144	0.0052763
			3.79968	-3.144	0.0052748
			3.816	-3.144	0.0052733
			3.83232	-3.144	0.0052717
			3.84864	-3.144	0.0052701
			3.86496	-3.144	0.0052683
			3.88224	-3.144	0.0052666
			3.89856	-3.144	0.0052647
			3.91488	-3.144	0.0052628
			3.9312	-3.144	0.0052608
			3.94752	-3.144	0.0052588
			3.9648	-3.144	0.0052567
			3.98112	-3.144	0.0052545
			3.99744	-3.144	0.0052523
			4.01376	-3.144	0.00525
			4.03008	-3.144	0.0052476
			4.04736	-3.144	0.0052452
			4.06368	-3.144	0.0052427
			4.08	-3.144	0.0052402
			4.09632	-3.144	0.0052376
			4.11264	-3.144	0.0052349
			4.12992	-3.144	0.0052322
			4.14624	-3.144	0.0052294
			4.16256	-3.144	0.0052266
			4.17888	-3.144	0.0052237
			4.1952	-3.144	0.0052207
			4.21248	-3.144	0.0052177
			4.2288	-3.144	0.0052146
			4.24512	-3.144	0.0052115
			4.26144	-3.144	0.0052083
			4.27872	-3.144	0.0052051
			4.29504	-3.144	0.0052018
			4.31136	-3.144	0.0051985
			4.32768	-3.144	0.0051951
			4.344	-3.144	0.0051917
			4.36128	-3.144	0.0051882
			4.3776	-3.144	0.0051846
			4.39392	-3.144	0.005181
			4.41024	-3.144	0.0051774
			4.42656	-3.144	0.0051737
			4.44384	-3.144	0.0051699
			4.46016	-3.144	0.0051661
			4.47648	-3.144	0.0051623
			4.4928	-3.144	0.0051584
			4.50912	-3.144	0.0051545
			4.5264	-3.144	0.0051505
			4.54272	-3.144	0.0051464
			4.55904	-3.144	0.0051424
			4.57536	-3.144	0.0051382
			4.59168	-3.144	0.0051341
			4.60896	-3.144	0.0051298
			4.62528	-3.144	0.0051256
			4.6416	-3.144	0.0051213
			4.65792	-3.144	0.0051169
			4.67424	-3.144	0.0051125
			4.69152	-3.144	0.0051081
			4.70784	-3.144	0.0051036
			4.72416	-3.144	0.0050991
			4.74048	-3.144	0.0050946
			4.75776	-3.144	0.00509
			4.77408	-3.144	0.0050853
			4.7904	-3.144	0.0050807
			4.80672	-3.144	0.005076
			4.82304	-3.144	0.0050712
			4.84032	-3.144	0.0050664
			4.85664	-3.144	0.0050616
			4.87296	-3.144	0.0050567
			4.88928	-3.144	0.0050518
			4.9056	-3.144	0.0050469
			4.92288	-3.144	0.0050419
			4.9392	-3.144	0.0050369
			0	-3.11	0.004184
			0.01632	-3.11	0.0041844
			0.03264	-3.11	0.0041849
			0.04992	-3.11	0.0041856
			0.06624	-3.11	0.0041864
			0.08256	-3.11	0.0041874
			0.09888	-3.11	0.0041885
			0.1152	-3.11	0.0041898
			0.13248	-3.11	0.0041913
			0.1488	-3.11	0.0041929
			0.16512	-3.11	0.0041947
			0.18144	-3.11	0.0041966
			0.19776	-3.11	0.0041986
			0.21504	-3.11	0.0042008
			0.23136	-3.11	0.0042032
			0.24768	-3.11	0.0042057
			0.264	-3.11	0.0042084
			0.28128	-3.11	0.0042112
			0.2976	-3.11	0.0042141
			0.31392	-3.11	0.0042172
			0.33024	-3.11	0.0042205
			0.34656	-3.11	0.0042239
			0.36384	-3.11	0.0042274
			0.38016	-3.11	0.0042311
			0.39648	-3.11	0.0042349
			0.4128	-3.11	0.0042389
			0.42912	-3.11	0.004243
			0.4464	-3.11	0.0042472
			0.46272	-3.11	0.0042516
			0.47904	-3.11	0.0042561
			0.49536	-3.11	0.0042608
			0.51168	-3.11	0.0042655
			0.52896	-3.11	0.0042704
			0.54528	-3.11	0.0042755
			0.5616	-3.11	0.0042806
			0.57792	-3.11	0.0042859
			0.59424	-3.11	0.0042913
			0.61152	-3.11	0.0042969
			0.62784	-3.11	0.0043025
			0.64416	-3.11	0.0043083
			0.66048	-3.11	0.0043142
			0.6768	-3.11	0.0043202
			0.69408	-3.11	0.0043263
			0.7104	-3.11	0.0043326
			0.72672	-3.11	0.0043389
			0.74304	-3.11	0.0043453
			0.76032	-3.11	0.0043519
			0.77664	-3.11	0.0043586
			0.79296	-3.11	0.0043653
			0.80928	-3.11	0.0043722
			0.8256	-3.11	0.0043791
			0.84288	-3.11	0.0043862
			0.8592	-3.11	0.0043933
			0.87552	-3.11	0.0044006
			0.89184	-3.11	0.0044079
			0.90816	-3.11	0.0044153
			0.92544	-3.11	0.0044228
			0.94176	-3.11	0.0044304
			0.95808	-3.11	0.004438
			0.9744	-3.11	0.0044458
			0.99072	-3.11	0.0044536
			1.008	-3.11	0.0044614
			1.02432	-3.11	0.0044694
			1.04064	-3.11	0.0044774
			1.05696	-3.11	0.0044855
			1.07328	-3.11	0.0044936
			1.09056	-3.11	0.0045018
			1.10688	-3.11	0.0045101
			1.1232	-3.11	0.0045184
			1.13952	-3.11	0.0045268
			1.15584	-3.11	0.0045352
			1.17312	-3.11	0.0045437
			1.18944	-3.11	0.0045522
			1.20576	-3.11	0.0045607
			1.22208	-3.11	0.0045693
			1.2384	-3.11	0.004578
			1.25568	-3.11	0.0045866
			1.272	-3.11	0.0045953
			1.28832	-3.11	0.0046041
			1.30464	-3.11	0.0046128
			1.32192	-3.11	0.0046216
			1.33824	-3.11	0.0046304
			1.35456	-3.11	0.0046392
			1.37088	-3.11	0.0046481
			1.3872	-3.11	0.004657
			1.40448	-3.11	0.0046658
			1.4208	-3.11	0.0046747
			1.43712	-3.11	0.0046836
			1.45344	-3.11	0.0046925
			1.46976	-3.11	0.0047014
			1.48704	-3.11	0.0047103
			1.50336	-3.11	0.0047192
			1.51968	-3.11	0.0047281
			1.536	-3.11	0.0047369
			1.55232	-3.11	0.0047458
			1.5696	-3.11	0.0047547
			1.58592	-3.11	0.0047635
			1.60224	-3.11	0.0047724
			1.61856	-3.11	0.0047812
			1.63488	-3.11	0.00479
			1.65216	-3.11	0.0047987
			1.66848	-3.11	0.0048075
			1.6848	-3.11	0.0048162
			1.70112	-3.11	0.0048249
			1.71744	-3.11	0.0048335
			1.73472	-3.11	0.0048421
			1.75104	-3.11	0.0048507
			1.76736	-3.11	0.0048593
			1.78368	-3.11	0.0048678
			1.80096	-3.11	0.0048762
			1.81728	-3.11	0.0048847
			1.8336	-3.11	0.004893
			1.84992	-3.11	0.0049014
			1.86624	-3.11	0.0049096
			1.88352	-3.11	0.0049179
			1.89984	-3.11	0.004926
			1.91616	-3.11	0.0049341
			1.93248	-3.11	0.0049422
			1.9488	-3.11	0.0049502
			1.96608	-3.11	0.0049581
			1.9824	-3.11	0.004966
			1.99872	-3.11	0.0049738
			2.01504	-3.11	0.0049816
			2.03136	-3.11	0.0049893
			2.04864	-3.11	0.0049969
			2.06496	-3.11	0.0050044
			2.08128	-3.11	0.0050119
			2.0976	-3.11	0.0050193
			2.11392	-3.11	0.0050267
			2.1312	-3.11	0.0050339
			2.14752	-3.11	0.0050411
			2.16384	-3.11	0.0050482
			2.18016	-3.11	0.0050552
			2.19648	-3.11	0.0050622
			2.21376	-3.11	0.0050691
			2.23008	-3.11	0.0050759
			2.2464	-3.11	0.0050826
			2.26272	-3.11	0.0050892
			2.28	-3.11	0.0050957
			2.29632	-3.11	0.0051022
			2.31264	-3.11	0.0051086
			2.32896	-3.11	0.0051148
			2.34528	-3.11	0.005121
			2.36256	-3.11	0.0051272
			2.37888	-3.11	0.0051332
			2.3952	-3.11	0.0051391
			2.41152	-3.11	0.0051449
			2.42784	-3.11	0.0051507
			2.44512	-3.11	0.0051564
			2.46144	-3.11	0.0051619
			2.47776	-3.11	0.0051674
			2.49408	-3.11	0.0051728
			2.5104	-3.11	0.0051781
			2.52768	-3.11	0.0051833
			2.544	-3.11	0.0051884
			2.56032	-3.11	0.0051934
			2.57664	-3.11	0.0051983
			2.59296	-3.11	0.0052032
			2.61024	-3.11	0.0052079
			2.62656	-3.11	0.0052125
			2.64288	-3.11	0.0052171
			2.6592	-3.11	0.0052215
			2.67552	-3.11	0.0052259
			2.6928	-3.11	0.0052301
			2.70912	-3.11	0.0052343
			2.72544	-3.11	0.0052384
			2.74176	-3.11	0.0052423
			2.75904	-3.11	0.0052462
			2.77536	-3.11	0.00525
			2.79168	-3.11	0.0052537
			2.808	-3.11	0.0052573
			2.82432	-3.11	0.0052608
			2.8416	-3.11	0.0052642
			2.85792	-3.11	0.0052675
			2.87424	-3.11	0.0052707
			2.89056	-3.11	0.0052738
			2.90688	-3.11	0.0052768
			2.92416	-3.11	0.0052798
			2.94048	-3.11	0.0052826
			2.9568	-3.11	0.0052854
			2.97312	-3.11	0.005288
			2.98944	-3.11	0.0052906
			3.00672	-3.11	0.005293
			3.02304	-3.11	0.0052954
			3.03936	-3.11	0.0052977
			3.05568	-3.11	0.0052999
			3.072	-3.11	0.005302
			3.08928	-3.11	0.005304
			3.1056	-3.11	0.0053059
			3.12192	-3.11	0.0053078
			3.13824	-3.11	0.0053095
			3.15456	-3.11	0.0053112
			3.17184	-3.11	0.0053127
			3.18816	-3.11	0.0053142
			3.20448	-3.11	0.0053156
			3.2208	-3.11	0.0053169
			3.23712	-3.11	0.0053181
			3.2544	-3.11	0.0053192
			3.27072	-3.11	0.0053203
			3.28704	-3.11	0.0053212
			3.30336	-3.11	0.0053221
			3.32064	-3.11	0.0053229
			3.33696	-3.11	0.0053236
			3.35328	-3.11	0.0053242
			3.3696	-3.11	0.0053247
			3.38592	-3.11	0.0053252
			3.4032	-3.11	0.0053255
			3.41952	-3.11	0.0053258
			3.43584	-3.11	0.005326
			3.45216	-3.11	0.0053261
			3.46848	-3.11	0.0053262
			3.48576	-3.11	0.0053261
			3.50208	-3.11	0.005326
			3.5184	-3.11	0.0053258
			3.53472	-3.11	0.0053256
			3.55104	-3.11	0.0053252
			3.56832	-3.11	0.0053248
			3.58464	-3.11	0.0053243
			3.60096	-3.11	0.0053237
			3.61728	-3.11	0.005323
			3.6336	-3.11	0.0053223
			3.65088	-3.11	0.0053215
			3.6672	-3.11	0.0053206
			3.68352	-3.11	0.0053196
			3.69984	-3.11	0.0053186
			3.71616	-3.11	0.0053175
			3.73344	-3.11	0.0053163
			3.74976	-3.11	0.0053151
			3.76608	-3.11	0.0053138
			3.7824	-3.11	0.0053124
			3.79968	-3.11	0.0053109
			3.816	-3.11	0.0053094
			3.83232	-3.11	0.0053078
			3.84864	-3.11	0.0053061
			3.86496	-3.11	0.0053044
			3.88224	-3.11	0.0053026
			3.89856	-3.11	0.0053007
			3.91488	-3.11	0.0052988
			3.9312	-3.11	0.0052968
			3.94752	-3.11	0.0052947
			3.9648	-3.11	0.0052926
			3.98112	-3.11	0.0052904
			3.99744	-3.11	0.0052881
			4.01376	-3.11	0.0052858
			4.03008	-3.11	0.0052834
			4.04736	-3.11	0.005281
			4.06368	-3.11	0.0052784
			4.08	-3.11	0.0052759
			4.09632	-3.11	0.0052732
			4.11264	-3.11	0.0052705
			4.12992	-3.11	0.0052678
			4.14624	-3.11	0.005265
			4.16256	-3.11	0.0052621
			4.17888	-3.11	0.0052592
			4.1952	-3.11	0.0052562
			4.21248	-3.11	0.0052531
			4.2288	-3.11	0.00525
			4.24512	-3.11	0.0052469
			4.26144	-3.11	0.0052436
			4.27872	-3.11	0.0052404
			4.29504	-3.11	0.0052371
			4.31136	-3.11	0.0052337
			4.32768	-3.11	0.0052302
			4.344	-3.11	0.0052268
			4.36128	-3.11	0.0052232
			4.3776	-3.11	0.0052196
			4.39392	-3.11	0.005216
			4.41024	-3.11	0.0052123
			4.42656	-3.11	0.0052085
			4.44384	-3.11	0.0052047
			4.46016	-3.11	0.0052009
			4.47648	-3.11	0.005197
			4.4928	-3.11	0.0051931
			4.50912	-3.11	0.0051891
			4.5264	-3.11	0.005185
			4.54272	-3.11	0.0051809
			4.55904	-3.11	0.0051768
			4.57536	-3.11	0.0051726
			4.59168	-3.11	0.0051684
			4.60896	-3.11	0.0051641
			4.62528	-3.11	0.0051598
			4.6416	-3.11	0.0051555
			4.65792	-3.11	0.0051511
			4.67424	-3.11	0.0051466
			4.69152	-3.11	0.0051421
			4.70784	-3.11	0.0051376
			4.72416	-3.11	0.005133
			4.74048	-3.11	0.0051284
			4.75776	-3.11	0.0051238
			4.77408	-3.11	0.0051191
			4.7904	-3.11	0.0051143
			4.80672	-3.11	0.0051095
			4.82304	-3.11	0.0051047
			4.84032	-3.11	0.0050999
			4.85664	-3.11	0.005095
			4.87296	-3.11	0.0050901
			4.88928	-3.11	0.0050851
			4.9056	-3.11	0.0050801
			4.92288	-3.11	0.0050751
			4.9392	-3.11	0.00507
			0	-3.076	0.0041809
			0.01632	-3.076	0.0041813
			0.03264	-3.076	0.0041819
			0.04992	-3.076	0.0041826
			0.06624	-3.076	0.0041834
			0.08256	-3.076	0.0041844
			0.09888	-3.076	0.0041856
			0.1152	-3.076	0.004187
			0.13248	-3.076	0.0041885
			0.1488	-3.076	0.0041901
			0.16512	-3.076	0.004192
			0.18144	-3.076	0.004194
			0.19776	-3.076	0.0041961
			0.21504	-3.076	0.0041984
			0.23136	-3.076	0.0042009
			0.24768	-3.076	0.0042035
			0.264	-3.076	0.0042062
			0.28128	-3.076	0.0042092
			0.2976	-3.076	0.0042122
			0.31392	-3.076	0.0042155
			0.33024	-3.076	0.0042189
			0.34656	-3.076	0.0042224
			0.36384	-3.076	0.0042261
			0.38016	-3.076	0.0042299
			0.39648	-3.076	0.0042339
			0.4128	-3.076	0.004238
			0.42912	-3.076	0.0042423
			0.4464	-3.076	0.0042467
			0.46272	-3.076	0.0042512
			0.47904	-3.076	0.0042559
			0.49536	-3.076	0.0042608
			0.51168	-3.076	0.0042657
			0.52896	-3.076	0.0042708
			0.54528	-3.076	0.0042761
			0.5616	-3.076	0.0042814
			0.57792	-3.076	0.0042869
			0.59424	-3.076	0.0042926
			0.61152	-3.076	0.0042983
			0.62784	-3.076	0.0043042
			0.64416	-3.076	0.0043102
			0.66048	-3.076	0.0043164
			0.6768	-3.076	0.0043226
			0.69408	-3.076	0.004329
			0.7104	-3.076	0.0043355
			0.72672	-3.076	0.004342
			0.74304	-3.076	0.0043488
			0.76032	-3.076	0.0043556
			0.77664	-3.076	0.0043625
			0.79296	-3.076	0.0043695
			0.80928	-3.076	0.0043767
			0.8256	-3.076	0.0043839
			0.84288	-3.076	0.0043912
			0.8592	-3.076	0.0043986
			0.87552	-3.076	0.0044062
			0.89184	-3.076	0.0044138
			0.90816	-3.076	0.0044215
			0.92544	-3.076	0.0044293
			0.94176	-3.076	0.0044371
			0.95808	-3.076	0.0044451
			0.9744	-3.076	0.0044531
			0.99072	-3.076	0.0044612
			1.008	-3.076	0.0044694
			1.02432	-3.076	0.0044777
			1.04064	-3.076	0.004486
			1.05696	-3.076	0.0044944
			1.07328	-3.076	0.0045028
			1.09056	-3.076	0.0045114
			1.10688	-3.076	0.0045199
			1.1232	-3.076	0.0045286
			1.13952	-3.076	0.0045372
			1.15584	-3.076	0.004546
			1.17312	-3.076	0.0045548
			1.18944	-3.076	0.0045636
			1.20576	-3.076	0.0045725
			1.22208	-3.076	0.0045814
			1.2384	-3.076	0.0045903
			1.25568	-3.076	0.0045993
			1.272	-3.076	0.0046084
			1.28832	-3.076	0.0046174
			1.30464	-3.076	0.0046265
			1.32192	-3.076	0.0046356
			1.33824	-3.076	0.0046447
			1.35456	-3.076	0.0046539
			1.37088	-3.076	0.004663
			1.3872	-3.076	0.0046722
			1.40448	-3.076	0.0046814
			1.4208	-3.076	0.0046906
			1.43712	-3.076	0.0046998
			1.45344	-3.076	0.004709
			1.46976	-3.076	0.0047182
			1.48704	-3.076	0.0047274
			1.50336	-3.076	0.0047367
			1.51968	-3.076	0.0047459
			1.536	-3.076	0.004755
			1.55232	-3.076	0.0047642
			1.5696	-3.076	0.0047734
			1.58592	-3.076	0.0047826
			1.60224	-3.076	0.0047917
			1.61856	-3.076	0.0048008
			1.63488	-3.076	0.0048099
			1.65216	-3.076	0.004819
			1.66848	-3.076	0.004828
			1.6848	-3.076	0.004837
			1.70112	-3.076	0.004846
			1.71744	-3.076	0.0048549
			1.73472	-3.076	0.0048638
			1.75104	-3.076	0.0048727
			1.76736	-3.076	0.0048815
			1.78368	-3.076	0.0048903
			1.80096	-3.076	0.0048991
			1.81728	-3.076	0.0049078
			1.8336	-3.076	0.0049164
			1.84992	-3.076	0.004925
			1.86624	-3.076	0.0049336
			1.88352	-3.076	0.0049421
			1.89984	-3.076	0.0049505
			1.91616	-3.076	0.0049589
			1.93248	-3.076	0.0049672
			1.9488	-3.076	0.0049754
			1.96608	-3.076	0.0049836
			1.9824	-3.076	0.0049918
			1.99872	-3.076	0.0049998
			2.01504	-3.076	0.0050078
			2.03136	-3.076	0.0050158
			2.04864	-3.076	0.0050236
			2.06496	-3.076	0.0050314
			2.08128	-3.076	0.0050391
			2.0976	-3.076	0.0050467
			2.11392	-3.076	0.0050543
			2.1312	-3.076	0.0050618
			2.14752	-3.076	0.0050692
			2.16384	-3.076	0.0050765
			2.18016	-3.076	0.0050837
			2.19648	-3.076	0.0050909
			2.21376	-3.076	0.005098
			2.23008	-3.076	0.005105
			2.2464	-3.076	0.0051119
			2.26272	-3.076	0.0051187
			2.28	-3.076	0.0051254
			2.29632	-3.076	0.0051321
			2.31264	-3.076	0.0051387
			2.32896	-3.076	0.0051451
			2.34528	-3.076	0.0051515
			2.36256	-3.076	0.0051578
			2.37888	-3.076	0.005164
			2.3952	-3.076	0.0051701
			2.41152	-3.076	0.0051761
			2.42784	-3.076	0.005182
			2.44512	-3.076	0.0051878
			2.46144	-3.076	0.0051936
			2.47776	-3.076	0.0051992
			2.49408	-3.076	0.0052048
			2.5104	-3.076	0.0052102
			2.52768	-3.076	0.0052156
			2.544	-3.076	0.0052208
			2.56032	-3.076	0.005226
			2.57664	-3.076	0.005231
			2.59296	-3.076	0.005236
			2.61024	-3.076	0.0052408
			2.62656	-3.076	0.0052456
			2.64288	-3.076	0.0052503
			2.6592	-3.076	0.0052549
			2.67552	-3.076	0.0052593
			2.6928	-3.076	0.0052637
			2.70912	-3.076	0.005268
			2.72544	-3.076	0.0052722
			2.74176	-3.076	0.0052763
			2.75904	-3.076	0.0052802
			2.77536	-3.076	0.0052841
			2.79168	-3.076	0.0052879
			2.808	-3.076	0.0052916
			2.82432	-3.076	0.0052952
			2.8416	-3.076	0.0052987
			2.85792	-3.076	0.0053021
			2.87424	-3.076	0.0053054
			2.89056	-3.076	0.0053086
			2.90688	-3.076	0.0053117
			2.92416	-3.076	0.0053147
			2.94048	-3.076	0.0053177
			2.9568	-3.076	0.0053205
			2.97312	-3.076	0.0053232
			2.98944	-3.076	0.0053258
			3.00672	-3.076	0.0053284
			3.02304	-3.076	0.0053308
			3.03936	-3.076	0.0053332
			3.05568	-3.076	0.0053354
			3.072	-3.076	0.0053376
			3.08928	-3.076	0.0053397
			3.1056	-3.076	0.0053416
			3.12192	-3.076	0.0053435
			3.13824	-3.076	0.0053453
			3.15456	-3.076	0.005347
			3.17184	-3.076	0.0053486
			3.18816	-3.076	0.0053502
			3.20448	-3.076	0.0053516
			3.2208	-3.076	0.0053529
			3.23712	-3.076	0.0053542
			3.2544	-3.076	0.0053553
			3.27072	-3.076	0.0053564
			3.28704	-3.076	0.0053574
			3.30336	-3.076	0.0053583
			3.32064	-3.076	0.0053591
			3.33696	-3.076	0.0053598
			3.35328	-3.076	0.0053605
			3.3696	-3.076	0.005361
			3.38592	-3.076	0.0053615
			3.4032	-3.076	0.0053619
			3.41952	-3.076	0.0053622
			3.43584	-3.076	0.0053624
			3.45216	-3.076	0.0053626
			3.46848	-3.076	0.0053626
			3.48576	-3.076	0.0053626
			3.50208	-3.076	0.0053625
			3.5184	-3.076	0.0053623
			3.53472	-3.076	0.005362
			3.55104	-3.076	0.0053617
			3.56832	-3.076	0.0053613
			3.58464	-3.076	0.0053608
			3.60096	-3.076	0.0053602
			3.61728	-3.076	0.0053595
			3.6336	-3.076	0.0053588
			3.65088	-3.076	0.005358
			3.6672	-3.076	0.0053571
			3.68352	-3.076	0.0053561
			3.69984	-3.076	0.0053551
			3.71616	-3.076	0.005354
			3.73344	-3.076	0.0053528
			3.74976	-3.076	0.0053516
			3.76608	-3.076	0.0053502
			3.7824	-3.076	0.0053488
			3.79968	-3.076	0.0053473
			3.816	-3.076	0.0053458
			3.83232	-3.076	0.0053442
			3.84864	-3.076	0.0053425
			3.86496	-3.076	0.0053408
			3.88224	-3.076	0.0053389
			3.89856	-3.076	0.005337
			3.91488	-3.076	0.0053351
			3.9312	-3.076	0.0053331
			3.94752	-3.076	0.005331
			3.9648	-3.076	0.0053288
			3.98112	-3.076	0.0053266
			3.99744	-3.076	0.0053243
			4.01376	-3.076	0.0053219
			4.03008	-3.076	0.0053195
			4.04736	-3.076	0.005317
			4.06368	-3.076	0.0053145
			4.08	-3.076	0.0053119
			4.09632	-3.076	0.0053092
			4.11264	-3.076	0.0053065
			4.12992	-3.076	0.0053037
			4.14624	-3.076	0.0053009
			4.16256	-3.076	0.0052979
			4.17888	-3.076	0.005295
			4.1952	-3.076	0.0052919
			4.21248	-3.076	0.0052889
			4.2288	-3.076	0.0052857
			4.24512	-3.076	0.0052825
			4.26144	-3.076	0.0052793
			4.27872	-3.076	0.0052759
			4.29504	-3.076	0.0052726
			4.31136	-3.076	0.0052692
			4.32768	-3.076	0.0052657
			4.344	-3.076	0.0052621
			4.36128	-3.076	0.0052586
			4.3776	-3.076	0.0052549
			4.39392	-3.076	0.0052512
			4.41024	-3.076	0.0052475
			4.42656	-3.076	0.0052437
			4.44384	-3.076	0.0052398
			4.46016	-3.076	0.0052359
			4.47648	-3.076	0.005232
			4.4928	-3.076	0.005228
			4.50912	-3.076	0.005224
			4.5264	-3.076	0.0052199
			4.54272	-3.076	0.0052157
			4.55904	-3.076	0.0052115
			4.57536	-3.076	0.0052073
			4.59168	-3.076	0.005203
			4.60896	-3.076	0.0051987
			4.62528	-3.076	0.0051943
			4.6416	-3.076	0.0051899
			4.65792	-3.076	0.0051855
			4.67424	-3.076	0.005181
			4.69152	-3.076	0.0051764
			4.70784	-3.076	0.0051718
			4.72416	-3.076	0.0051672
			4.74048	-3.076	0.0051625
			4.75776	-3.076	0.0051578
			4.77408	-3.076	0.005153
			4.7904	-3.076	0.0051482
			4.80672	-3.076	0.0051434
			4.82304	-3.076	0.0051385
			4.84032	-3.076	0.0051336
			4.85664	-3.076	0.0051287
			4.87296	-3.076	0.0051237
			4.88928	-3.076	0.0051187
			4.9056	-3.076	0.0051136
			4.92288	-3.076	0.0051085
			4.9392	-3.076	0.0051034
			0	-3.042	0.0041772
			0.01632	-3.042	0.0041776
			0.03264	-3.042	0.0041781
			0.04992	-3.042	0.0041789
			0.06624	-3.042	0.0041798
			0.08256	-3.042	0.0041808
			0.09888	-3.042	0.004182
			0.1152	-3.042	0.0041834
			0.13248	-3.042	0.004185
			0.1488	-3.042	0.0041867
			0.16512	-3.042	0.0041886
			0.18144	-3.042	0.0041907
			0.19776	-3.042	0.0041929
			0.21504	-3.042	0.0041953
			0.23136	-3.042	0.0041979
			0.24768	-3.042	0.0042006
			0.264	-3.042	0.0042035
			0.28128	-3.042	0.0042065
			0.2976	-3.042	0.0042097
			0.31392	-3.042	0.0042131
			0.33024	-3.042	0.0042166
			0.34656	-3.042	0.0042203
			0.36384	-3.042	0.0042241
			0.38016	-3.042	0.0042281
			0.39648	-3.042	0.0042322
			0.4128	-3.042	0.0042365
			0.42912	-3.042	0.0042409
			0.4464	-3.042	0.0042455
			0.46272	-3.042	0.0042503
			0.47904	-3.042	0.0042551
			0.49536	-3.042	0.0042602
			0.51168	-3.042	0.0042653
			0.52896	-3.042	0.0042706
			0.54528	-3.042	0.0042761
			0.5616	-3.042	0.0042817
			0.57792	-3.042	0.0042874
			0.59424	-3.042	0.0042933
			0.61152	-3.042	0.0042992
			0.62784	-3.042	0.0043054
			0.64416	-3.042	0.0043116
			0.66048	-3.042	0.004318
			0.6768	-3.042	0.0043245
			0.69408	-3.042	0.0043311
			0.7104	-3.042	0.0043378
			0.72672	-3.042	0.0043447
			0.74304	-3.042	0.0043517
			0.76032	-3.042	0.0043587
			0.77664	-3.042	0.0043659
			0.79296	-3.042	0.0043732
			0.80928	-3.042	0.0043807
			0.8256	-3.042	0.0043882
			0.84288	-3.042	0.0043958
			0.8592	-3.042	0.0044035
			0.87552	-3.042	0.0044113
			0.89184	-3.042	0.0044192
			0.90816	-3.042	0.0044272
			0.92544	-3.042	0.0044353
			0.94176	-3.042	0.0044435
			0.95808	-3.042	0.0044517
			0.9744	-3.042	0.0044601
			0.99072	-3.042	0.0044685
			1.008	-3.042	0.004477
			1.02432	-3.042	0.0044856
			1.04064	-3.042	0.0044942
			1.05696	-3.042	0.0045029
			1.07328	-3.042	0.0045117
			1.09056	-3.042	0.0045205
			1.10688	-3.042	0.0045294
			1.1232	-3.042	0.0045384
			1.13952	-3.042	0.0045474
			1.15584	-3.042	0.0045565
			1.17312	-3.042	0.0045656
			1.18944	-3.042	0.0045748
			1.20576	-3.042	0.004584
			1.22208	-3.042	0.0045932
			1.2384	-3.042	0.0046025
			1.25568	-3.042	0.0046118
			1.272	-3.042	0.0046212
			1.28832	-3.042	0.0046305
			1.30464	-3.042	0.00464
			1.32192	-3.042	0.0046494
			1.33824	-3.042	0.0046589
			1.35456	-3.042	0.0046683
			1.37088	-3.042	0.0046778
			1.3872	-3.042	0.0046873
			1.40448	-3.042	0.0046968
			1.4208	-3.042	0.0047064
			1.43712	-3.042	0.0047159
			1.45344	-3.042	0.0047254
			1.46976	-3.042	0.004735
			1.48704	-3.042	0.0047445
			1.50336	-3.042	0.004754
			1.51968	-3.042	0.0047636
			1.536	-3.042	0.0047731
			1.55232	-3.042	0.0047826
			1.5696	-3.042	0.0047921
			1.58592	-3.042	0.0048015
			1.60224	-3.042	0.004811
			1.61856	-3.042	0.0048204
			1.63488	-3.042	0.0048298
			1.65216	-3.042	0.0048392
			1.66848	-3.042	0.0048485
			1.6848	-3.042	0.0048579
			1.70112	-3.042	0.0048671
			1.71744	-3.042	0.0048764
			1.73472	-3.042	0.0048856
			1.75104	-3.042	0.0048947
			1.76736	-3.042	0.0049039
			1.78368	-3.042	0.0049129
			1.80096	-3.042	0.004922
			1.81728	-3.042	0.004931
			1.8336	-3.042	0.0049399
			1.84992	-3.042	0.0049488
			1.86624	-3.042	0.0049576
			1.88352	-3.042	0.0049664
			1.89984	-3.042	0.0049751
			1.91616	-3.042	0.0049837
			1.93248	-3.042	0.0049923
			1.9488	-3.042	0.0050008
			1.96608	-3.042	0.0050093
			1.9824	-3.042	0.0050176
			1.99872	-3.042	0.005026
			2.01504	-3.042	0.0050342
			2.03136	-3.042	0.0050424
			2.04864	-3.042	0.0050505
			2.06496	-3.042	0.0050585
			2.08128	-3.042	0.0050664
			2.0976	-3.042	0.0050743
			2.11392	-3.042	0.0050821
			2.1312	-3.042	0.0050898
			2.14752	-3.042	0.0050974
			2.16384	-3.042	0.005105
			2.18016	-3.042	0.0051125
			2.19648	-3.042	0.0051198
			2.21376	-3.042	0.0051271
			2.23008	-3.042	0.0051343
			2.2464	-3.042	0.0051414
			2.26272	-3.042	0.0051485
			2.28	-3.042	0.0051554
			2.29632	-3.042	0.0051622
			2.31264	-3.042	0.005169
			2.32896	-3.042	0.0051756
			2.34528	-3.042	0.0051822
			2.36256	-3.042	0.0051887
			2.37888	-3.042	0.0051951
			2.3952	-3.042	0.0052013
			2.41152	-3.042	0.0052075
			2.42784	-3.042	0.0052136
			2.44512	-3.042	0.0052196
			2.46144	-3.042	0.0052255
			2.47776	-3.042	0.0052313
			2.49408	-3.042	0.005237
			2.5104	-3.042	0.0052426
			2.52768	-3.042	0.0052481
			2.544	-3.042	0.0052535
			2.56032	-3.042	0.0052588
			2.57664	-3.042	0.005264
			2.59296	-3.042	0.0052691
			2.61024	-3.042	0.0052741
			2.62656	-3.042	0.005279
			2.64288	-3.042	0.0052838
			2.6592	-3.042	0.0052885
			2.67552	-3.042	0.0052931
			2.6928	-3.042	0.0052976
			2.70912	-3.042	0.005302
			2.72544	-3.042	0.0053063
			2.74176	-3.042	0.0053105
			2.75904	-3.042	0.0053146
			2.77536	-3.042	0.0053186
			2.79168	-3.042	0.0053225
			2.808	-3.042	0.0053263
			2.82432	-3.042	0.00533
			2.8416	-3.042	0.0053336
			2.85792	-3.042	0.005337
			2.87424	-3.042	0.0053404
			2.89056	-3.042	0.0053437
			2.90688	-3.042	0.0053469
			2.92416	-3.042	0.00535
			2.94048	-3.042	0.005353
			2.9568	-3.042	0.0053559
			2.97312	-3.042	0.0053587
			2.98944	-3.042	0.0053614
			3.00672	-3.042	0.0053641
			3.02304	-3.042	0.0053666
			3.03936	-3.042	0.005369
			3.05568	-3.042	0.0053713
			3.072	-3.042	0.0053735
			3.08928	-3.042	0.0053757
			3.1056	-3.042	0.0053777
			3.12192	-3.042	0.0053796
			3.13824	-3.042	0.0053815
			3.15456	-3.042	0.0053832
			3.17184	-3.042	0.0053849
			3.18816	-3.042	0.0053865
			3.20448	-3.042	0.0053879
			3.2208	-3.042	0.0053893
			3.23712	-3.042	0.0053906
			3.2544	-3.042	0.0053918
			3.27072	-3.042	0.0053929
			3.28704	-3.042	0.0053939
			3.30336	-3.042	0.0053949
			3.32064	-3.042	0.0053957
			3.33696	-3.042	0.0053965
			3.35328	-3.042	0.0053972
			3.3696	-3.042	0.0053977
			3.38592	-3.042	0.0053982
			3.4032	-3.042	0.0053986
			3.41952	-3.042	0.005399
			3.43584	-3.042	0.0053992
			3.45216	-3.042	0.0053994
			3.46848	-3.042	0.0053994
			3.48576	-3.042	0.0053994
			3.50208	-3.042	0.0053993
			3.5184	-3.042	0.0053991
			3.53472	-3.042	0.0053989
			3.55104	-3.042	0.0053985
			3.56832	-3.042	0.0053981
			3.58464	-3.042	0.0053976
			3.60096	-3.042	0.0053971
			3.61728	-3.042	0.0053964
			3.6336	-3.042	0.0053957
			3.65088	-3.042	0.0053948
			3.6672	-3.042	0.005394
			3.68352	-3.042	0.005393
			3.69984	-3.042	0.0053919
			3.71616	-3.042	0.0053908
			3.73344	-3.042	0.0053896
			3.74976	-3.042	0.0053884
			3.76608	-3.042	0.005387
			3.7824	-3.042	0.0053856
			3.79968	-3.042	0.0053841
			3.816	-3.042	0.0053826
			3.83232	-3.042	0.0053809
			3.84864	-3.042	0.0053792
			3.86496	-3.042	0.0053775
			3.88224	-3.042	0.0053756
			3.89856	-3.042	0.0053737
			3.91488	-3.042	0.0053717
			3.9312	-3.042	0.0053697
			3.94752	-3.042	0.0053675
			3.9648	-3.042	0.0053654
			3.98112	-3.042	0.0053631
			3.99744	-3.042	0.0053608
			4.01376	-3.042	0.0053584
			4.03008	-3.042	0.005356
			4.04736	-3.042	0.0053535
			4.06368	-3.042	0.0053509
			4.08	-3.042	0.0053482
			4.09632	-3.042	0.0053455
			4.11264	-3.042	0.0053428
			4.12992	-3.042	0.0053399
			4.14624	-3.042	0.0053371
			4.16256	-3.042	0.0053341
			4.17888	-3.042	0.0053311
			4.1952	-3.042	0.005328
			4.21248	-3.042	0.0053249
			4.2288	-3.042	0.0053217
			4.24512	-3.042	0.0053185
			4.26144	-3.042	0.0053152
			4.27872	-3.042	0.0053118
			4.29504	-3.042	0.0053084
			4.31136	-3.042	0.0053049
			4.32768	-3.042	0.0053014
			4.344	-3.042	0.0052978
			4.36128	-3.042	0.0052942
			4.3776	-3.042	0.0052905
			4.39392	-3.042	0.0052868
			4.41024	-3.042	0.005283
			4.42656	-3.042	0.0052791
			4.44384	-3.042	0.0052752
			4.46016	-3.042	0.0052713
			4.47648	-3.042	0.0052673
			4.4928	-3.042	0.0052632
			4.50912	-3.042	0.0052591
			4.5264	-3.042	0.005255
			4.54272	-3.042	0.0052508
			4.55904	-3.042	0.0052466
			4.57536	-3.042	0.0052423
			4.59168	-3.042	0.0052379
			4.60896	-3.042	0.0052336
			4.62528	-3.042	0.0052291
			4.6416	-3.042	0.0052247
			4.65792	-3.042	0.0052201
			4.67424	-3.042	0.0052156
			4.69152	-3.042	0.005211
			4.70784	-3.042	0.0052063
			4.72416	-3.042	0.0052016
			4.74048	-3.042	0.0051969
			4.75776	-3.042	0.0051921
			4.77408	-3.042	0.0051873
			4.7904	-3.042	0.0051824
			4.80672	-3.042	0.0051775
			4.82304	-3.042	0.0051726
			4.84032	-3.042	0.0051676
			4.85664	-3.042	0.0051626
			4.87296	-3.042	0.0051576
			4.88928	-3.042	0.0051525
			4.9056	-3.042	0.0051473
			4.92288	-3.042	0.0051422
			4.9392	-3.042	0.005137
			0	-3.008	0.0041728
			0.01632	-3.008	0.0041732
			0.03264	-3.008	0.0041737
			0.04992	-3.008	0.0041745
			0.06624	-3.008	0.0041754
			0.08256	-3.008	0.0041765
			0.09888	-3.008	0.0041778
			0.1152	-3.008	0.0041792
			0.13248	-3.008	0.0041809
			0.1488	-3.008	0.0041827
			0.16512	-3.008	0.0041846
			0.18144	-3.008	0.0041868
			0.19776	-3.008	0.0041891
			0.21504	-3.008	0.0041916
			0.23136	-3.008	0.0041942
			0.24768	-3.008	0.0041971
			0.264	-3.008	0.0042
			0.28128	-3.008	0.0042032
			0.2976	-3.008	0.0042065
			0.31392	-3.008	0.00421
			0.33024	-3.008	0.0042137
			0.34656	-3.008	0.0042175
			0.36384	-3.008	0.0042215
			0.38016	-3.008	0.0042256
			0.39648	-3.008	0.0042299
			0.4128	-3.008	0.0042344
			0.42912	-3.008	0.004239
			0.4464	-3.008	0.0042438
			0.46272	-3.008	0.0042487
			0.47904	-3.008	0.0042538
			0.49536	-3.008	0.004259
			0.51168	-3.008	0.0042644
			0.52896	-3.008	0.0042699
			0.54528	-3.008	0.0042755
			0.5616	-3.008	0.0042814
			0.57792	-3.008	0.0042873
			0.59424	-3.008	0.0042934
			0.61152	-3.008	0.0042996
			0.62784	-3.008	0.004306
			0.64416	-3.008	0.0043125
			0.66048	-3.008	0.0043191
			0.6768	-3.008	0.0043258
			0.69408	-3.008	0.0043327
			0.7104	-3.008	0.0043397
			0.72672	-3.008	0.0043468
			0.74304	-3.008	0.0043541
			0.76032	-3.008	0.0043614
			0.77664	-3.008	0.0043689
			0.79296	-3.008	0.0043765
			0.80928	-3.008	0.0043842
			0.8256	-3.008	0.004392
			0.84288	-3.008	0.0043999
			0.8592	-3.008	0.0044079
			0.87552	-3.008	0.004416
			0.89184	-3.008	0.0044243
			0.90816	-3.008	0.0044326
			0.92544	-3.008	0.004441
			0.94176	-3.008	0.0044495
			0.95808	-3.008	0.004458
			0.9744	-3.008	0.0044667
			0.99072	-3.008	0.0044754
			1.008	-3.008	0.0044842
			1.02432	-3.008	0.0044931
			1.04064	-3.008	0.0045021
			1.05696	-3.008	0.0045111
			1.07328	-3.008	0.0045203
			1.09056	-3.008	0.0045294
			1.10688	-3.008	0.0045387
			1.1232	-3.008	0.0045479
			1.13952	-3.008	0.0045573
			1.15584	-3.008	0.0045667
			1.17312	-3.008	0.0045761
			1.18944	-3.008	0.0045856
			1.20576	-3.008	0.0045952
			1.22208	-3.008	0.0046048
			1.2384	-3.008	0.0046144
			1.25568	-3.008	0.0046241
			1.272	-3.008	0.0046338
			1.28832	-3.008	0.0046435
			1.30464	-3.008	0.0046532
			1.32192	-3.008	0.004663
			1.33824	-3.008	0.0046728
			1.35456	-3.008	0.0046826
			1.37088	-3.008	0.0046925
			1.3872	-3.008	0.0047023
			1.40448	-3.008	0.0047122
			1.4208	-3.008	0.004722
			1.43712	-3.008	0.0047319
			1.45344	-3.008	0.0047418
			1.46976	-3.008	0.0047516
			1.48704	-3.008	0.0047615
			1.50336	-3.008	0.0047714
			1.51968	-3.008	0.0047812
			1.536	-3.008	0.0047911
			1.55232	-3.008	0.0048009
			1.5696	-3.008	0.0048107
			1.58592	-3.008	0.0048205
			1.60224	-3.008	0.0048303
			1.61856	-3.008	0.00484
			1.63488	-3.008	0.0048497
			1.65216	-3.008	0.0048594
			1.66848	-3.008	0.0048691
			1.6848	-3.008	0.0048787
			1.70112	-3.008	0.0048883
			1.71744	-3.008	0.0048978
			1.73472	-3.008	0.0049074
			1.75104	-3.008	0.0049168
			1.76736	-3.008	0.0049262
			1.78368	-3.008	0.0049356
			1.80096	-3.008	0.0049449
			1.81728	-3.008	0.0049542
			1.8336	-3.008	0.0049634
			1.84992	-3.008	0.0049726
			1.86624	-3.008	0.0049817
			1.88352	-3.008	0.0049908
			1.89984	-3.008	0.0049997
			1.91616	-3.008	0.0050087
			1.93248	-3.008	0.0050175
			1.9488	-3.008	0.0050263
			1.96608	-3.008	0.005035
			1.9824	-3.008	0.0050437
			1.99872	-3.008	0.0050522
			2.01504	-3.008	0.0050607
			2.03136	-3.008	0.0050692
			2.04864	-3.008	0.0050775
			2.06496	-3.008	0.0050858
			2.08128	-3.008	0.005094
			2.0976	-3.008	0.0051021
			2.11392	-3.008	0.0051101
			2.1312	-3.008	0.0051181
			2.14752	-3.008	0.0051259
			2.16384	-3.008	0.0051337
			2.18016	-3.008	0.0051414
			2.19648	-3.008	0.005149
			2.21376	-3.008	0.0051565
			2.23008	-3.008	0.0051639
			2.2464	-3.008	0.0051712
			2.26272	-3.008	0.0051784
			2.28	-3.008	0.0051856
			2.29632	-3.008	0.0051926
			2.31264	-3.008	0.0051996
			2.32896	-3.008	0.0052064
			2.34528	-3.008	0.0052132
			2.36256	-3.008	0.0052198
			2.37888	-3.008	0.0052264
			2.3952	-3.008	0.0052329
			2.41152	-3.008	0.0052392
			2.42784	-3.008	0.0052455
			2.44512	-3.008	0.0052516
			2.46144	-3.008	0.0052577
			2.47776	-3.008	0.0052637
			2.49408	-3.008	0.0052695
			2.5104	-3.008	0.0052753
			2.52768	-3.008	0.0052809
			2.544	-3.008	0.0052865
			2.56032	-3.008	0.0052919
			2.57664	-3.008	0.0052973
			2.59296	-3.008	0.0053025
			2.61024	-3.008	0.0053077
			2.62656	-3.008	0.0053127
			2.64288	-3.008	0.0053176
			2.6592	-3.008	0.0053225
			2.67552	-3.008	0.0053272
			2.6928	-3.008	0.0053318
			2.70912	-3.008	0.0053363
			2.72544	-3.008	0.0053407
			2.74176	-3.008	0.005345
			2.75904	-3.008	0.0053492
			2.77536	-3.008	0.0053534
			2.79168	-3.008	0.0053574
			2.808	-3.008	0.0053613
			2.82432	-3.008	0.005365
			2.8416	-3.008	0.0053687
			2.85792	-3.008	0.0053723
			2.87424	-3.008	0.0053758
			2.89056	-3.008	0.0053792
			2.90688	-3.008	0.0053825
			2.92416	-3.008	0.0053857
			2.94048	-3.008	0.0053887
			2.9568	-3.008	0.0053917
			2.97312	-3.008	0.0053946
			2.98944	-3.008	0.0053974
			3.00672	-3.008	0.0054001
			3.02304	-3.008	0.0054027
			3.03936	-3.008	0.0054051
			3.05568	-3.008	0.0054075
			3.072	-3.008	0.0054098
			3.08928	-3.008	0.005412
			3.1056	-3.008	0.0054141
			3.12192	-3.008	0.0054161
			3.13824	-3.008	0.005418
			3.15456	-3.008	0.0054198
			3.17184	-3.008	0.0054215
			3.18816	-3.008	0.0054231
			3.20448	-3.008	0.0054246
			3.2208	-3.008	0.0054261
			3.23712	-3.008	0.0054274
			3.2544	-3.008	0.0054286
[truncated: 88,002 more rows]
