# Supplementary material for: Many-body theory of positron binding to polyatomic molecules
Source: Nature. 2022 Jun 22;606(7915):688–93. doi: 10.1038/s41586-022-04703-3 (PMC9217750; doi:10.1038/s41586-022-04703-3)
Supplement: Supplementary file 3 — Source Data Extended Data Fig. 2 [file 41586_2022_4703_MOESM3_ESM.xlsx]

## Sheet: Sheet1
Fig. a			Fig. b
Blue circles			Blue circles
108	160.3		113	87.25
129	179.1		133	102.4
149	185.5		162	118.9
169	192.8		183	126.9
189	202.8		204	131.9
204	206.7		243	136.1
219	207.7		257	137
239	208.3		273	137.5
259	208.8		293	137.9
289	209.4
309	209.9		Red diamonds
Red diamonds			160	71.9
			185	79.7
160	164.3		215	84.75
180	177.8		240	86.6
200	184.9		270	87.03
220	190.2		300	87.225
240	199		330	87.25
280	205.25		383	87.25
310	206.55
350	207.85
400	208.3		Blue crosses
420	208.3
			1	0.6031
Blue crosses			2	0.6031
			3	0.8046
1	0.5951		4	1.1621
2	1.1371		5	1.3384
3	1.1371		6	1.3384
4	1.3368		7	1.5511
5	2.0636		8	1.5511
6	2.3985		9	1.9027
7	2.3985		10	1.9839
8	2.9235		11	2.6775
9	2.9235		12	2.8943
10	3.4237		13	3.5042
11	3.7418		14	3.5042
12	3.9636		15	3.602
13	3.9636		16	4.0357
14	4.797		17	4.0357
15	4.8959		18	4.2214
16	4.8959		19	4.2214
17	5.6092		20	4.3876
18	5.6092		21	4.5384
19	5.9647		22	4.6968
20	7.1541		23	5.758
21	7.1541		24	5.7813
22	7.3606		25	6.4185
23	7.3606		26	7.2772
24	7.5333		27	7.4421
25	8.2524		28	7.915
26	8.3765		29	7.915
27	8.3765		30	8.3163
28	8.3859		31	8.3163
29	8.4445		32	8.481
30	8.4445		33	8.9619
31	8.6484		34	9.1265
32	10.0829		35	9.2472
33	10.7691		36	9.2472
34	10.7691		37	9.327
35	10.8328		38	9.327
36	10.8328		39	10.3456
37	11.5439		40	10.3456
38	11.5439		41	10.5185
39	11.5852		42	10.5403
40	12.3351		43	10.5403
41	12.6511		44	10.7896
42	13.5239		45	10.8044
43	13.5239		46	11.3587
44	14.3396		47	11.4851
45	14.3397		48	11.5728
46	14.9127		49	11.5728
47	15.2242		50	11.6473
48	15.2242		51	11.8757
49	16.2292		52	12.8488
50	16.8671		53	13.1565
51	16.8671		54	13.1565
52	18.4145		55	13.3573
53	18.4145		56	14.4465
54	18.7667		57	14.6358
55	18.7668		58	14.7283
56	19.762		59	15.0269
57	20.5088		60	15.1556
58	21.0181		61	15.1556
59	21.5995		62	16.4024
60	21.5995		63	16.4024
61	22.2876		64	16.5496
62	22.4069		65	17.6852
63	22.7211		66	17.8634
64	22.7211		67	17.9999
65	22.8214		68	18.015
66	23.2041		69	18.015
67	23.2041		70	18.5993
68	23.6074		71	19.3951
69	23.6074		72	19.3951
70	23.7002		73	19.5883
71	25.6123		74	19.8035
72	25.6124		75	20.6043
73	26.5073		76	20.6043
74	26.9264		77	20.6299
75	27.1118		78	20.6299
76	27.1118		79	21.854
77	27.8556		80	22.1543
78	27.8556		81	22.7583
79	28.2551		82	23.0377
80	29.0908		83	23.0377
81	29.0908		84	23.3684
82	29.4289		85	23.5316
83	30.091		86	23.5316
84	30.7161		87	25.3637
85	30.7161		88	25.5192
86	30.9537		89	25.5192
87	31.8103		90	25.6738
88	31.8103		91	25.6738
89	32.9761		92	26.1841
90	32.9761		93	27.2714
91	34.0856		94	27.6484
92	34.0856		95	28.7252
93	34.2262		96	28.7252
94	35.0244		97	29.7868
95	35.2637		98	30.1175
96	36.9019		99	30.4705
97	36.902		100	30.7026
98	37.5665		101	31.0504
99	37.5665		102	31.2259
100	37.6318		103	31.2259
101	39.9445		104	31.828
102	40.1987		105	32.0011
103	40.1988		106	32.1055
104	40.8582		107	32.6823
105	41.4938		108	32.6823
106	41.4938		109	33.5805
107	41.6307		110	33.6488
108	41.7392		111	34.1047
109	43.6297		112	34.4417
110	43.6297		113	34.4417
111	45.0049		114	34.8967
112	45.0049		115	34.9216
113	45.1868		116	34.9216
114	45.1868		117	35.8509
115	45.856		118	35.8637
116	46.1326		119	36.2201
117	46.1326		120	36.2201
118	47.911		121	36.6728
119	50.6569		122	36.7025
120	50.6569		123	36.9573
121	50.6917		124	36.9573
122	50.7709		125	37.2481
123	52.1657		126	37.2481
124	52.5035		127	37.556
125	52.6658		128	38.0646
126	52.6658		129	38.0646
127	54.7757		130	39.2237
128	55.34		131	39.2274
129	55.34		132	39.6029
130	56.1646		133	39.609
131	56.1647		134	40.6125
132	57.9036		135	41.0156
133	57.9784		136	41.0156
134	57.9784		137	41.2395
135	58.6743		138	41.2395
136	58.6743		139	43.5032
137	59.2709		140	44.1142
138	59.2709		141	44.2756
139	60.0882		142	44.2756
140	60.0922		143	44.6866
141	61.2768		144	44.9048
142	61.2769		145	44.9389
143	61.7243		146	44.9389
144	62.8338		147	45.5806
145	63.1563		148	46.2158
146	63.1564		149	46.2158
147	65.5807		150	47.5489
148	66.1928		151	47.5489
149	66.1928		152	48.2728
150	67.9041		153	48.2728
151	68.0273		154	49.753
152	69.3393		155	50.4956
153	69.3393		156	50.8633
154	71.2971		157	51.1257
155	71.2972		158	52.1357
156	71.8177		159	52.8388
157	71.8177		160	52.8388
158	72.033		161	53.2091
159	74.8556		162	53.2545
160	76.0493		163	55.1306
161	76.0493		164	55.1306
162	77.7534		165	55.3748
163	77.7535		166	56.2347
164	78.4385		167	56.6996
165	81.1034		168	57.9873
166	82.1944		169	57.9873
167	82.1944		170	58.0504
168	82.3823		171	58.8822
169	82.3823		172	58.9207
170	83.323		173	59.6726
171	84.1122		174	59.6726
172	84.5326		175	59.9839
173	84.5326		176	62.693
174	85.4611		177	63.1909
175	85.4611		178	63.1909
176	85.54		179	63.5282
177	86.2857		180	64.756
178	86.2857		181	65.022
179	87.4124		182	65.022
180	88.0771		183	65.2994
181	88.6721		184	65.8035
182	88.6721		185	68.7152
183	90.2479		186	68.7152
184	90.2479		187	69.1301
185	92.2339		188	69.5416
186	92.6967		189	69.5542
187	93.9745		190	69.5542
188	93.9745		191	69.7143
189	99.4219		192	69.7143
190	99.995		193	71.7661
191	99.9951		194	72.2116
192	104.692		195	72.4819
193	105.414		196	73.0702
194	105.414		197	73.0702
195	108.147		198	73.1505
196	108.147		199	73.4259
197	108.419		200	73.4259
198	109.478		201	73.6249
199	110.393		202	74.2298
200	110.394		203	74.7724
201	113.143		204	74.7724
202	113.143		205	77.1757
203	114.721		206	77.305
204	120.545		207	77.3437
205	122.363		208	78.5471
206	124.553		209	81.686
207	124.553		210	83.5673
208	126.237		211	83.5673
209	126.59		212	84.2374
210	126.59		213	84.5769
211	127.673		214	86.9484
212	127.673		215	86.9484
213	129.96		216	87.7994
214	130.576		217	87.7994
215	132.434		218	88.8081
216	132.434		219	93.0949
217	132.959		220	93.6401
218	132.959		221	93.6401
219	135.6		222	100.887
220	135.6		223	102.632
221	136.658		224	109.058
222	136.982		225	109.058
223	138.832		226	109.817
224	138.832		227	113.302
225	142.261		228	115.204
226	143.483		229	115.204
227	143.483		230	115.96
228	144.042		231	116.605
229	144.188		232	116.605
230	144.188		233	117.352
231	145.637		234	121.319
232	149.131		235	121.758
233	149.131		236	122.206
234	151.43		237	122.206
235	155.078		238	122.983
236	155.078		239	122.983
237	155.677		240	127.597
238	157.255		241	127.597
239	158.026		242	127.931
240	158.026		243	128.226
241	161.612		244	128.537
242	161.612		245	130.107
243	162.746		246	130.489
244	162.822		247	131.863
245	162.822		248	133.057
246	168.256		249	134.644
247	168.256		250	138.207
248	170.14		251	138.207
249	170.921		252	138.759
250	174.118		253	139.101
251	176.213		254	139.906
252	176.213		255	141.562
253	178		256	142.759
254	179.438		257	143.682
255	180.599		258	144.053
256	180.599		259	144.053
257	182.23		260	144.587
258	182.23		261	144.805
259	183.451		262	144.805
260	186.374		263	145.758
261	186.374		264	147.304
262	186.663		265	147.567
263	191.255		266	147.567
264	191.255		267	149.202
265	193.617		268	149.202
266	194.044		269	150.373
267	194.636		270	150.469
268	195.347		271	152.833
269	198.338		272	152.833
270	198.338		273	154.582
271	201.07		274	154.582
272	201.07		275	154.751
273	204.702		276	154.751
274	204.702		277	155.494
275	207.348		278	157.016
276	210.169		279	157.016
277	210.169		280	157.594
278	211.417		281	159.33
279	213.811		282	160.374
280	213.811		283	163.849
281	214.366		284	164.976
282	220.641		285	168.844
283	220.641		286	169.255
284	222.038		287	169.255
285	222.038		288	170.51
286	224.913		289	170.51
287	225.213		290	170.64
288	225.213		291	170.866
289	226.622		292	171.13
290	226.622		293	172.54
291	227.62		294	175.309
292	232.813		295	175.309
293	232.879		296	177.169
294	232.879		297	178.552
295	240.312		298	178.552
296	240.419		299	178.622
297	245.882		300	179.15
298	245.882		301	179.15
299	246.961		302	180.024
300	246.961		303	180.717
301	247.914		304	180.717
302	247.914		305	183.511
303	248.905		306	185.097
304	251.597		307	187.085
305	251.597		308	188.929
306	256.43		309	194.04
307	256.648		310	199.879
308	259.391		311	200.94
309	259.391		312	200.94
310	259.404		313	208.15
311	266.887		314	208.15
312	270.126		315	208.654
313	270.126		316	211.592
314	273.256		317	211.592
315	275.786		318	217.695
316	275.786		319	217.695
317	282.607		320	218.484
318	282.607		321	220.332
319	290.742		322	222.673
320	290.742		323	335.513
321	301.516		324	355.206
322	301.516		325	611.551
323	302.944
324	319.813		Red crosses
325	327.378
326	327.378		1	0.0324162
327	340.459		2	0.0540493
328	380.263		3	0.0540493
329	380.263		4	0.0558286
330	396.736		5	0.151445
331	430.424		6	0.190264
332	630.715		7	0.190264
333	724.495		8	0.197788
334	955.916		9	0.439357
			10	0.491604
Red crosses			11	0.491604
			12	0.517421
1	0.0527626		13	0.781229
2	0.0527626		14	0.781229
3	0.0664104		15	0.786073
4	0.0779398		16	0.797971
5	0.181953		17	0.800617
6	0.181953		18	1.03551
7	0.226074		19	1.03889
8	0.290753		20	1.03889
9	0.445838		21	1.05191
10	0.445838		22	1.07489
11	0.524101		23	1.07489
12	0.759123		24	1.07943
13	0.759123		25	1.09807
14	0.770643		26	1.15362
15	0.770643		27	1.15362
16	0.77951		28	1.22847
17	0.803636		29	2.26209
18	1.04247		30	2.26209
19	1.04247		31	2.32084
20	1.06582		32	2.35209
21	1.06647		33	2.45192
22	1.06993		34	2.50513
23	1.06993		35	2.50513
24	1.08705		36	2.59266
25	1.09081		37	2.65256
26	1.09081		38	2.71584
27	1.23591		39	2.80914
28	1.87784		40	2.80914
29	2.21613		41	2.92043
30	2.21613		42	3.02189
31	2.22594		43	3.02189
32	2.2569		44	3.02395
33	2.2569		45	3.78934
34	2.30633		46	3.96091
35	2.30633		47	3.96091
36	2.57724		48	4.00052
37	2.80327		49	4.10598
38	2.80327		50	4.10598
39	2.87397		51	4.7565
40	2.92552		52	4.7565
41	2.92552		53	4.91991
42	2.98502		54	5.0695
43	2.98521		55	5.45176
44	2.99696		56	5.91169
45	2.99696		57	5.93016
46	3.60675		58	6.06798
47	4.08789		59	6.06798
48	4.35344		60	6.06917
49	4.35344		61	6.06917
50	4.53813		62	6.08867
51	4.53813		63	6.41996
52	4.83895		64	7.07436
53	5.1743		65	7.19112
54	5.18432		66	7.19112
55	5.18432		67	7.44145
56	5.49422		68	7.44145
57	5.49422		69	7.52307
58	6.21801		70	7.62182
59	6.49672		71	8.16845
60	6.49672		72	9.46363
61	6.74556		73	9.4912
62	6.74556		74	9.82875
63	6.81042		75	9.82875
64	7.04422		76	10.4398
65	7.04639		77	10.7767
66	7.98134		78	10.8946
67	7.98135		79	11.0634
68	8.09256		80	11.0634
69	8.09256		81	11.2886
70	8.41439		82	12.0879
71	9.11655		83	12.0879
72	9.30867		84	12.1905
73	9.30867		85	12.1905
74	9.76456		86	12.3505
75	9.92293		87	12.8453
76	10.1549		88	13.4916
77	10.1549		89	13.4986
78	10.3207		90	13.4986
79	10.7492		91	14.0078
80	11.0527		92	14.0505
81	11.0527		93	14.0505
82	11.3212		94	14.6364
83	11.3212		95	14.9164
84	12.161		96	15.0524
85	12.7043		97	15.0524
86	12.7043		98	15.0923
87	12.8493		99	16.5183
88	12.8493		100	16.7494
89	13.2229		101	16.7494
90	14.2761		102	16.7633
91	14.2761		103	17.0375
92	14.6026		104	17.4979
93	14.6026		105	17.8242
94	14.6595		106	18.369
95	14.7433		107	18.369
96	14.7433		108	18.4694
97	15.1691		109	18.6813
98	15.738		110	19.3638
99	15.7553		111	19.3638
100	15.7553		112	19.7483
101	15.8895		113	20.1915
102	15.8902		114	20.2633
103	16.1389		115	20.2757
104	16.2475		116	20.2757
105	16.2476		117	20.7569
106	16.8659		118	20.7671
107	16.8659		119	20.7671
108	17.9525		120	21.0318
109	18.0028		121	21.1634
110	18.0028		122	21.7189
111	18.3795		123	21.7189
112	18.3795		124	22.1595
113	19.023		125	22.2248
114	19.1411		126	22.2248
115	19.5102		127	22.3962
116	19.5102		128	22.3962
117	20.8877		129	23.3443
118	20.8877		130	23.8692
119	21.2372		131	24.1111
120	21.2372		132	24.6805
121	21.4015		133	24.8398
122	22.7035		134	24.8398
123	24.2244		135	26.0056
124	24.2244		136	26.0056
125	25.4122		137	26.0779
126	25.494		138	27.6502
127	26.326		139	29.5312
128	26.3261		140	30.6442
129	27.2794		141	31.4784
130	27.3923		142	31.4784
131	27.3923		143	31.6596
132	27.8817		144	31.7584
133	28.4122		145	31.7584
134	28.4123		146	32.0719
135	28.8736		147	32.1806
136	28.8736		148	32.7662
137	30.1088		149	32.7662
138	30.6082		150	34.5928
139	31.2209		151	34.5928
140	31.221		152	35.0727
141	31.4162		153	35.4142
142	31.4162		154	35.6891
143	31.5265		155	35.6891
144	32.4613		156	35.857
145	33.396		157	36.3091
146	33.396		158	36.3091
147	33.6083		159	36.4121
148	33.6083		160	37.1957
149	34.5732		161	37.4125
150	34.5732		162	37.7512
151	34.6035		163	37.7512
152	35.1423		164	37.7684
153	35.24		165	38.2641
154	35.4717		166	38.4268
155	36.1343		167	39.0879
156	36.1343		168	39.243
157	36.3687		169	39.5149
158	36.3687		170	40.1782
159	37.5371		171	41.1558
160	37.5794		172	41.1558
161	38.3523		173	41.7803
162	38.3523		174	41.9458
163	38.8379		175	41.9935
164	39.1386		176	41.9935
165	39.1386		177	42.4192
166	40.8219		178	42.4192
167	40.8219		179	42.5872
168	41.0452		180	43.1751
169	42.0597		181	43.1751
170	42.0597		182	43.35
171	42.3017		183	43.5524
172	43.9796		184	44.901
173	44.2679		185	44.901
174	44.2679		186	44.9869
175	44.755		187	45.1214
176	45.2458		188	45.3593
177	45.2459		189	45.3971
178	46.5546		190	45.6233
179	46.5546		191	45.6495
180	48.1785		192	45.6495
181	48.8147		193	46.5505
182	48.8147		194	47.1411
183	50.5718		195	47.3114
184	50.7406		196	47.3114
185	51.4662		197	47.9103
186	52.2633		198	48.3078
187	52.2633		199	48.3078
188	53.6205		200	49.0793
189	53.6205		201	49.0793
190	54.3825		202	49.5549
191	54.9719		203	50.3781
192	55.5373		204	50.8668
193	56.4104		205	51.3126
194	56.4104		206	51.3126
195	58.1544		207	51.8519
196	59.0898		208	51.8519
197	59.0898		209	54.9162
198	60.1756		210	54.9162
199	60.1757		211	54.9294
200	60.3604		212	55.1117
201	60.3604		213	55.6943
202	60.4762		214	56.3553
203	61.104		215	57.7014
204	61.104		216	57.7449
205	62.4699		217	58.1031
206	62.4699		218	58.1031
207	62.9531		219	62.5932
208	65.025		220	63.0221
209	65.025		221	63.0221
210	65.1905		222	67.0615
211	68.9775		223	67.0615
212	68.9775		224	68.642
213	69.5357		225	69.654
214	69.5357		226	70.1708
215	69.8576		227	75.049
216	70.8514		228	77.1527
217	70.8515		229	77.1527
218	73.4129		230	79.9803
219	74.0513		231	81.5139
220	74.9068		232	81.6984
221	74.9069		233	81.6984
222	75.7518		234	82.528
223	75.756		235	82.528
224	76.1485		236	83.965
225	76.1485		237	87.0578
226	77.4269		238	87.376
227	78.2682		239	87.7917
228	78.2682		240	88.3369
229	79.1386		241	88.8391
230	79.5709		242	88.8391
231	79.571		243	91.488
232	81.8243		244	91.488
233	81.8243		245	91.4959
234	82.818		246	92.2638
235	83.1364		247	92.9696
236	83.4991		248	93.8305
237	83.4992		249	94.5376
238	83.6186		250	94.7813
239	85.9935		251	94.9922
240	86.9801		252	94.9922
241	86.9802		253	95.9867
242	90.2655		254	96.2164
243	90.2656		255	96.2164
244	90.3199		256	97.3826
245	90.4531		257	98.8038
246	91.938		258	99.0809
247	91.9381		259	99.6401
248	93.664		260	99.6401
249	94.1576		261	101.112
250	94.1576		262	101.112
251	95.2987		263	104.909
252	96.6293		264	105.41
253	96.6293		265	105.42
254	99.5647		266	105.42
255	100.41		267	105.619
256	100.41		268	106.42
257	101.093		269	106.702
258	102.77		270	106.702
259	103.556		271	108.143
260	103.654		272	109.401
261	103.654		273	109.492
262	107.455		274	110.5
263	108.134		275	110.5
264	108.134		276	112.038
265	109.557		277	116.269
266	111.377		278	118.463
267	111.377		279	118.545
268	116.443		280	118.545
269	117.509		281	119.378
270	117.509		282	124.158
271	117.835		283	124.158
272	117.835		284	124.19
273	118.286		285	126.631
274	126.039		286	128.102
275	126.039		287	128.102
276	126.824		288	129.812
277	126.824		289	130.761
278	126.897		290	130.761
279	133.005		291	134.364
280	135.226		292	144.836
281	135.226		293	145.046
282	136.584		294	148.767
283	136.584		295	152.289
284	139.899		296	152.289
285	139.899		297	162.313
286	141.611		298	164.073
287	144.371		299	164.073
288	144.371		300	165.432
289	145.526		301	174.687
290	146.932		302	174.687
291	146.933		303	180.464
292	147.153		304	181.157
293	151.551		305	184.628
294	151.551		306	189.25
295	151.829		307	189.25
296	154.739		308	190.548
297	154.954		309	191.006
298	154.954		310	191.325
299	157.421		311	191.325
300	157.421		312	192.754
301	161.217		313	195.439
302	161.648		314	196.033
303	162.436		315	198.886
304	162.436		316	198.886
305	164.592		317	198.976
306	167.566		318	208.359
307	167.566		319	211.159
308	168.755		320	215.955
309	168.755		321	215.955
310	172.129		322	219.126
311	173.979		323	219.126
312	173.979		324	221.619
313	175.676		325	221.619
314	176.044		326	223.409
315	176.689		327	223.744
316	176.689		328	225.209
317	180.772		329	225.209
318	180.772		330	233.719
319	185.24		331	234.573
320	186.17		332	238.08
321	186.234		333	238.08
322	186.234		334	246.599
323	191.657		335	248.597
324	191.886		336	318.285
325	191.886		337	413.244
326	192.033		338	421.624
327	192.033		339	453.61
328	192.164		340	459.711
329	195.861		341	466.696
330	196.456		342	466.696
331	198.122		343	486.647
332	200.147		344	959.651
333	200.147		345	959.651
334	200.434		346	970.873
335	200.434		347	980.817
336	202.233		348	980.817
337	203.168		349	991.338
338	203.168		350	1069.34
339	208.466		351	1107.09
340	209.85		352	1285.27
341	210.403		353	1289.58
342	211.309		354	1293.8
343	211.309		355	1293.8
344	217.753		356	1318.9
345	217.753		357	1318.9
346	218.944		358	1344.28
347	219.054		359	1345.15
348	221.856		360	1348.15
349	221.856		361	1358.5
350	222.287		362	4931.95
351	223.739		363	4959.41
352	223.739		364	8177.65
353	226.572		365	8177.65
354	230.626		366	8210.34
355	230.626		367	8210.34
356	231.446		368	8218.29
357	232.687		369	8230.28
358	238.313		370	47198.2
359	238.313		371	47246.6
360	242.451
361	242.451
362	243.204
363	243.467
364	245.582
365	249.626
366	249.626
367	254.089
368	255.392
369	255.392
370	260.566
371	268.841
372	268.841
373	270.488
374	270.488
375	271.059
376	275.774
377	275.774
378	275.987
379	284.8
380	284.8
381	290.656
382	290.656
383	297.885
384	297.885
385	309.631
386	313.553
387	319.95
388	319.95
389	321.359
390	321.359
391	326.142
392	329.17
393	330.07
394	330.07
395	336.747
396	336.747
397	340.046
398	340.046
399	347.792
400	356.43
401	364.47
402	364.47
403	405.412
404	446.754
405	463.832
406	463.832
407	491.909
408	491.909
409	531.782
410	555.794
411	555.794
412	567.308
413	567.308
414	577.921
415	582.834
416	615.896
417	689.776
