# Supplementary material for: Many-body theory of positron binding to polyatomic molecules
Source: Nature. 2022 Jun 22;606(7915):688–93. doi: 10.1038/s41586-022-04703-3 (PMC9217750; doi:10.1038/s41586-022-04703-3)
Supplement: Supplementary file 4 — Source Data Extended Data Fig. 3 [file 41586_2022_4703_MOESM4_ESM.xlsx]

## Sheet: Sheet1
Acetonitrile
1	78.2
1.2	122
1.4	185
1.5	225
1.6	271
1.8	383
2	519
Propionitrile
1	92.1
1.2	143
1.4	215
1.5	260.5
1.6	312
1.8	435
2	584
Acetone
1	37.5
1.2	71.7
1.4	126.4
1.5	162.7
1.6	205.7
1.8	312
2	446
Propanal
1	21.25
1.2	48.3
1.4	95.3
1.5	128.3
1.6	168.7
1.8	272
2	406
Acetaldehyde
1	18.3
1.2	38.1
1.4	71.4
1.5	94.7
1.6	123.5
1.8	198
2	298
Formamide
1	71.5
1.2	108.7
1.3	133
1.4	161.8
1.5	195.5
1.6	234.1
1.8	328
2	445
CS2
1.3	3
1.4	22.1
1.5	51.4
1.6	93
1.8	209
2	366
CSe2
1.2	6.6
1.4	63.2
1.5	109.9
1.6	168.9
1.8	320
2	514
Benzene
1.2	12.4
1.4	84.2
1.5	142.8
1.6	216.4
1.8	405.5
Squares
1.385	180
1.465	245
1.525	174
1.47	118
1.472	88
1.51	200
1.555	75
1.51	150
