# Supplementary material for: Many-body theory of positron binding to polyatomic molecules
Source: Nature. 2022 Jun 22;606(7915):688–93. doi: 10.1038/s41586-022-04703-3 (PMC9217750; doi:10.1038/s41586-022-04703-3)
Supplement: Supplementary file 5 — Source Data Extended Data Fig. 4 [file 41586_2022_4703_MOESM5_ESM.xlsx]

## Sheet: Sheet1
Fig a.			Fig b.
LiH			LiH
6.8	0
6.8	0.005		circle
			11.4	0.000456
Formaldehyde			diamond
			22.7596	0.026
11.98	0.000959		square
14.96	0.000689		33.26	0.0434
17.97	0.000823
19.14	0.000346		Formaldehyde
23.65	0.00025
38.77	0.000225		circle
			0.55	2.1e-06
			diamond
			3.16	0.00105
Acetonitrile			square
			5.2	0.00323
12.4637	0.00256637
12.4637	0.00256634
15.1343	0.00468529
17.1334	0.000249259
17.1334	0.000249258		Circles:
18.9904	0.000497503		Acetonitrile
28.299	0.000163847		3.8	6.56e-05
33.0235	0.000712772		Propionitrile
			4	7.38e-05
			Acetone
Propionitrile			1.5	1.94e-05
			Propanal
12.3699	0.00271		0.8	9.14e-06
12.4239	0.00277
14.6632	0.00211
14.6644	0.000372		Acetaldehyde
15.3366	0.00266		1.1	1.23e-05
16.184	0.000742
17.8795	0.000211
19.1986	0.000382		Formamide
24.8098	0.000127		3.8	8.64e-05
29.5872	0.000142
33.1182	0.00074		Diamonds:
			Acetonitrile
			10.3923	0.00564
			Propionitrile
Acetone			11.3137	0.00642
11.1768	0.00285		Acetone
13.5394	0.00197		8.30662	0.00568
14.661	0.000601
15.2788	0.00024		Propanal
15.3807	0.000905		6.7082	0.00425
17.0593	0.000538
17.4095	0.00145		Acetaldehyde
17.7132	0.000916		6.16441	0.00336
20.1784	0.00114		Formamide
26.3728	0.000213		10.3923	0.007
28.3275	0.000232		Benzene
38.1632	0.000639		1.28841	0.00121
			squares:
			Acetonitrile
Propanal			14.44	0.0114
11.388	0.00212638		Propionitrile
13.5166	0.000934456
14.1811	0.000485104		15.65	0.0126
14.6056	0.00116774
14.821	0.00052603		Acetone
17.2887	0.00145682
17.3482	0.000387414		12.12	0.0114
18.6947	0.000899097
21.0909	0.000662074		Propanal
24.8369	0.000285196
28.9207	0.000165609		10.39	0.00945
38.3695	0.000504861
			Acetaldehyde
			9.27	0.00738
			Formamide
			13.64	0.012
			CS2
			8.25	0.00708
			CSe2
			11.79	0.0102
			Benzene
			10.95	0.0135
Acetaldehyde
11.5329	0.00198
14.0048	0.00127
15.3683	0.000455
16.589	0.000412
17.1916	0.00112
18.563	0.00106
21.8601	0.000552
27.8185	0.000168
38.4455	0.000451
Formamide
11.5783	0.0019683
11.9122	0.00366933
15.8318	0.00140904
16.7935	0.00240101
18.5659	0.00121426
20.6932	0.000426007
23.2696	0.000449289
33.4073	0.000195395
38.1883	0.000667348
CS2
10.1351	0.0017
10.1351	0.0017
14.3917	0.00101
14.3917	0.00101
15.8755	0.000671
18.4313	0.000647
27.841	0.000319
31.2166	0.000283
CSe2
9.327	0.00252
9.327	0.00252
13.2	0.00156
13.2	0.00156
14.759	0.000857
17.92	0.000793
26.036	0.000439
29.35	0.000413
Benzene
9.1926	0.00251
9.1926	0.00251
13.4665	0.000847
13.4665	0.000847
13.7704	0.00165
16.0638	0.000746
16.0638	0.000746
16.9587	0.000548
17.5389	0.000765
19.4613	0.000666
22.5348	0.00052
22.5348	0.00052
27.7722	0.000414
27.7722	0.000414
31.5416	0.000372
Fit
7.8	0.008
8.14343	0.00595489
8.48687	0.00474252
8.8303	0.0039403
9.17374	0.00337021
9.51717	0.00294424
9.86061	0.00261386
10.204	0.00235015
10.5475	0.00213477
10.8909	0.00195556
11.2343	0.0018041
11.5778	0.00167442
11.9212	0.00156213
12.2646	0.00146396
12.6081	0.00137739
12.9515	0.00130049
13.2949	0.00123173
13.6384	0.00116987
13.9818	0.00111392
14.3253	0.00106309
14.6687	0.00101669
15.0121	0.00097417
15.3556	0.000935065
15.699	0.000898978
16.0424	0.000865574
16.3859	0.000834563
16.7293	0.000805697
17.0727	0.000778761
17.4162	0.000753568
17.7596	0.000729954
18.103	0.000707775
18.4465	0.000686904
18.7899	0.000667228
19.1333	0.000648649
19.4768	0.000631076
19.8202	0.00061443
20.1636	0.000598639
20.5071	0.00058364
20.8505	0.000569375
21.1939	0.000555789
21.5374	0.000542838
21.8808	0.000530476
22.2242	0.000518664
22.5677	0.000507367
22.9111	0.000496552
23.2545	0.000486188
23.598	0.000476248
23.9414	0.000466706
24.2848	0.000457539
24.6283	0.000448725
24.9717	0.000440245
25.3152	0.000432079
25.6586	0.00042421
26.002	0.000416623
26.3455	0.000409302
26.6889	0.000402235
27.0323	0.000395407
27.3758	0.000388807
27.7192	0.000382424
28.0626	0.000376247
28.4061	0.000370266
28.7495	0.000364473
29.0929	0.000358858
29.4364	0.000353414
29.7798	0.000348132
30.1232	0.000343006
30.4667	0.000338028
30.8101	0.000333193
31.1535	0.000328494
31.497	0.000323926
31.8404	0.000319484
32.1838	0.000315161
32.5273	0.000310954
32.8707	0.000306858
33.2141	0.000302868
33.5576	0.000298981
33.901	0.000295192
34.2444	0.000291498
34.5879	0.000287895
34.9313	0.000284381
35.2747	0.000280951
35.6182	0.000277603
35.9616	0.000274333
36.3051	0.00027114
36.6485	0.00026802
36.9919	0.000264972
37.3354	0.000261991
37.6788	0.000259078
38.0222	0.000256228
38.3657	0.00025344
38.7091	0.000250712
39.0525	0.000248043
39.396	0.000245429
39.7394	0.00024287
40.0828	0.000240364
40.4263	0.000237909
40.7697	0.000235504
41.1131	0.000233147
41.4566	0.000230836
