# Supplementary material for: Many-body theory of positron binding to polyatomic molecules
Source: Nature. 2022 Jun 22;606(7915):688–93. doi: 10.1038/s41586-022-04703-3 (PMC9217750; doi:10.1038/s41586-022-04703-3)
Supplement: Supplementary file 6 — Source Data Extended Data Fig. 5 [file 41586_2022_4703_MOESM6_ESM.xlsx]

## Sheet: Sheet1
Fig a.
LiH
1	0.00404
0	0.996
Formaldehyde
0	0.29042
1	0.24919
2	0.20885
3	0.1047
4	0.07585
5	0.06802
6	0.00234
7	0.00064
Acetonitrile
10	0.0031
9	0.000102
8	0.000668
7	0.0611
6	0.014
5	0.0425
4	0.0213
3	0.0213
2	0.399
1	0.219
0	0.219
Propionitrile
14	0.00295
13	9.81e-05
12	0.000622
11	7.06e-05
10	0.0561
9	0.0112
8	0.00993
7	0.0295
6	0.0164
5	0.0572
4	0.205
3	0.0288
2	0.163
1	0.212
0	0.207
Acetone
15	0.0021
14	0.000402
13	0.000224
12	0.000224
11	0.0543
10	0.0201
9	0.018
8	0.098
7	0.0775
6	0.124
5	0.0455
4	0.0775
3	0.0204
2	0.0511
1	0.167
0	0.243
Propanal
15	0.002
14	0.000439
13	0.000175
12	0.000389
11	0.0521
10	0.0175
9	0.0298
8	0.0688
7	0.093
6	0.0402
5	0.152
4	0.0548
3	0.121
2	0.051
1	0.0969
0	0.22
Acetaldehyde
11	0.00227
10	0.000513
9	0.000242
8	0.0596
7	0.0222
6	0.0736
5	0.142
4	0.15
3	0.0547
2	0.0607
1	0.169
0	0.266
Formamide
11	0.00232
10	0.000114
9	0.000427
8	0.0533
7	0.0156
6	0.0361
5	0.0341
4	0.0976
3	0.193
2	0.113
1	0.296
0	0.158
CS2
16	0.000871
15	0.00071
14	0.00071
13	0.000644
12	0.000643
11	0.000725
10	0.000725
9	0.000723
8	0.000723
7	0.0386
6	0.0423
5	0.0878
4	0.091
3	0.137
2	0.137
1	0.23
0	0.23
CSe2
17	0.00124
16	0.00123
15	0.00131
14	0.00131
13	0.00131
12	0.00131
11	0.00147
10	0.00145
9	0.00148
8	0.00147
7	0.0378
6	0.0402
5	0.0729
4	0.0788
3	0.144
2	0.144
1	0.232
0	0.232
Benzene
14	0.0262
13	0.0298
12	0.0298
11	0.0376
10	0.0376
9	0.0475
8	0.0549
7	0.0391
6	0.0534
5	0.0534
4	0.115
3	0.0607
2	0.0607
1	0.175
0	0.175
