# Supplementary material for: Many-body theory of positron binding to polyatomic molecules
Source: Nature. 2022 Jun 22;606(7915):688–93. doi: 10.1038/s41586-022-04703-3 (PMC9217750; doi:10.1038/s41586-022-04703-3)
Supplement: Supplementary file 7 — Source Data Extended Data Fig. 6 [file 41586_2022_4703_MOESM7_ESM.xlsx]

## Sheet: Sheet1
Fig a.
Adenine
34	7.39898e-05
33	0.000241768
32	0.000303525
31	0.00046492
30	0.00061522
29	0.000356425
28	0.000101982
27	0.000236405
26	0.000479025
25	0.000312985
24	0.0068092
23	0.0141856
22	0.0130301
21	0.00868008
20	0.0164714
19	0.0120633
18	0.013368
17	0.0171137
16	0.0121089
15	0.0179883
14	0.0194544
13	0.0192669
12	0.0230292
11	0.0268414
10	0.0296175
9	0.0212625
8	0.0325286
7	0.0541292
6	0.0821699
5	0.0674955
4	0.106071
3	0.0553556
2	0.139878
1	0.106195
0	0.0817041
Cytosine
28	0.00141159
27	5.69635e-05
26	3.45639e-05
25	0.00055107
24	0.000396553
23	7.01204e-05
22	1.53716e-05
21	1.61322e-05
20	0.030349
19	0.0114112
18	0.00564243
17	0.00991053
16	0.00437202
15	0.0074213
14	0.014763
13	0.0119294
12	0.0125937
11	0.0194796
10	0.0170776
9	0.0599481
8	0.0284397
7	0.0252356
6	0.0734579
5	0.0294226
4	0.0870392
3	0.215376
2	0.198173
1	0.0474587
0	0.0875608
Thymine
32	0.00129826
31	0.000493716
30	4.66009e-05
29	0.000185445
28	0.000142725
27	0.000310187
26	4.4453e-05
25	0.000140609
24	0.000181509
23	0.0151734
22	0.0269015
21	0.00686564
20	0.01103
19	0.00691651
18	0.00819927
17	0.0118891
16	0.0173224
15	0.0153554
14	0.0162527
13	0.0133225
12	0.078355
11	0.0295332
10	0.0512183
9	0.071817
8	0.032481
7	0.0248033
6	0.0686647
5	0.0249829
4	0.0337629
3	0.103445
2	0.171558
1	0.108538
0	0.0480812
Guanine
38	0.00108623
37	1.71636e-05
36	4.2636e-05
35	2.99525e-06
34	1.51812e-05
33	0.000646188
32	1.25239e-05
31	0.000316538
30	4.25818e-05
29	0.000104042
28	0.000307489
27	0.0231771
26	0.00639079
25	0.00439993
24	0.00349237
23	0.00480855
22	0.0096035
21	0.0079667
20	0.0085176
19	0.00761915
18	0.0131599
17	0.00761945
16	0.00868828
15	0.013465
14	0.0107213
13	0.0218349
12	0.014413
11	0.0121638
10	0.103263
9	0.0258115
8	0.017418
7	0.0561707
6	0.0685279
5	0.0258659
4	0.209329
3	0.0582651
2	0.13328
1	0.0575818
0	0.063803
Uracil
28	0.00034787
27	0.00155761
26	3.36388e-05
25	0.000172444
24	0.000109401
23	0.000352043
22	3.95752e-05
21	0.000174658
20	0.0121866
19	0.0324023
18	0.00571743
17	0.0114896
16	0.00674946
15	0.0107365
14	0.0198669
13	0.0133983
12	0.0182568
11	0.0118762
10	0.0858057
9	0.0264692
8	0.0318467
7	0.0998749
6	0.0314807
5	0.0884615
4	0.0229285
3	0.0937113
2	0.208628
1	0.110921
0	0.0542658
